# Supplementary material for: Physiology and metabonomics reveal differences in drought resistance among soybean varieties
Source: Bot Stud. 2022 Mar 25;63:8. doi: 10.1186/s40529-022-00339-8 (PMC8948310; doi:10.1186/s40529-022-00339-8)
Supplement: Supplementary file 3 — Additional file 3: Table S1. Metabolites identified in HN44. [file 40529_2022_339_MOESM3_ESM.xlsx]

## Sheet: Sheet1
Index	Formula	Compounds	Class I	Class II	CAS	Level	HN44-CK1	HN44-CK2	HN44-CK3	HN44-DS1	HN44-DS2	HN44-DS3	VIP	Fold_Change	Log2FC	Type
GQ512002	C28H32O16	Isorhamnetin-3-O-rutinoside	Flavonoids	Flavonols	604-80-8	B	117300	119310	100430	79754	101680	106010	0.875715	0.852848	-0.229639	insig
GQ512005	C27H30O15	Kaempferol-3-O-glucoside-7-O-rhamnoside	Flavonoids	Flavonols	-	A	10344000	8096000	8135600	5722000	7973700	7827000	0.885808	0.809867	-0.304243	insig
GQ512006	C27H30O16	Quercetin-3-O-glucoside-7-O-rhamnoside	Flavonoids	Flavonols	-	B	76276	70354	64866	43753	64148	65360	0.86078	0.819216	-0.287683	insig
Huasheng_mad2116	C22H18O10	Di-p-Coumaroyltartaric acid	Phenolic acids	Phenolic acids	-	B	765600	1043500	990530	665350	780050	693760	1.11963	0.764087	-0.388192	insig
Li512117	C27H30O16	Quercetin 3-O-rhanosylgalactoside	Flavonoids	Flavonols	-	B	67770	74720	68027	45497	57080	64794	1.04768	0.795047	-0.330887	insig
Lmdp003577	C21H20O10	Genistin (Genistein 7-O-Glucoside)	Flavonoids	Isoflavones	529-59-9	A	23044000	19950000	20230000	17179000	18712000	18846000	1.13479	0.865763	-0.207956	insig
Lmdp003994	C23H24O10	Wistin	Others	Others	19046-26-5	A	13448000	13365000	10570000	4641200	21106000	16954000	0.0498443	1.14226	0.191894	insig
Lmdp005525	C17H14O5	Afrormosin	Others	Others	550-79-8	A	1595000	7416900	1644500	882760	1619800	1121800	0.88972	0.340111	-1.55592	insig
Lmdp005647	C41H66O13	Soyasaponin IV	Terpenoids	Triterpene Saponin	108906-97-4	A	191470	142660	107770	116750	100960	130340	0.732286	0.787622	-0.344425	insig
Lmdp005678	C42H68O14	Soyasaponin III	Terpenoids	Triterpene Saponin	55304-02-4	A	22619000	20296000	24610000	28860000	26904000	27422000	1.25776	1.23193	0.300919	insig
Lmdp005758	C51H82O22	Soyasaponin A6	Terpenoids	Triterpene Saponin	-	A	28056	22695	24906	28046	26929	30543	0.96365	1.13034	0.176755	insig
Lmdp006387	C53H82O21	Soyasaponin αa	Terpenoids	Triterpene Saponin	-	A	14335	5229.8	7690.7	12035	30537	20254	1.05795	2.30508	1.20481	up
Qingke_Rfmb087-1-1	C18H32O4	13-Oxo-9-hydroxy-10-octadecenoic acid	Lipids	Free fatty acids	-	B	3088600	2891800	3853700	3026600	3813100	3229100	0.176604	1.02387	0.0340268	insig
Qingke_Rfmb089-2-3	C18H34O4	9,10-Dihydroxy-12-octadecenoic acid	Lipids	Free fatty acids	263399-34-4	B	116310	82380	82037	111270	79580	57496	0.47506	0.884653	-0.176816	insig
Qingke_Rfmb090-1-3	C18H32O3	13-Hydroxy-9,11-octadecadienoic acid	Lipids	Free fatty acids	5204-88-6	A	7925100	8857000	8594700	6805300	8305800	6989800	1.02557	0.87091	-0.199405	insig
Qingke_Rfmb091-1-1	C18H32O3	9-Hydroxy-10,12-octadecadienoic acid	Lipids	Free fatty acids	15514-85-9	A	8980700	10180000	10022000	7652000	9504200	7857200	1.02539	0.857131	-0.222412	insig
Qingke_Rfmb257-der01-3	C26H32O11	Pinoresinol-Hexose	Lignans and Coumarins	Lignans	-	B	935200	928460	617440	467610	477760	416260	1.30211	0.548801	-0.865645	insig
Qingke_Rfmb257-der14-2	C28H34O12	Pinoresinol-acetylglucose	Lignans and Coumarins	Lignans	-	A	1980500	2550100	1923100	1536900	1741900	2103600	0.81818	0.834002	-0.261877	insig
Qingke_Rfmb319-1-2	C6H11NO2	Pipecolic acid	Amino acids and derivatives	Amino acids and derivatives	4043-87-2	A	477100	3110000	1994200	1382800	685540	805570	0.511873	0.514918	-0.957586	insig
YC512118	C18H35NO	Octadecenoic amide	Others	Others	-	A	398660	440120	460390	407320	301290	286650	1.114	0.766074	-0.384445	insig
YC512119	C18H39NO3	Phytosphingosine	Others	Others	554-62-1	A	6979500	7478700	12950000	4012600	8885500	6327200	0.735498	0.701443	-0.511601	insig
mws0001	C4H8N2O3	L-Asparagine Anhydrous	Amino acids and derivatives	Amino acids and derivatives	70-47-3	B	26805	14185	17997	41524	99167	188970	1.25086	5.58871	2.48251	up
mws0005	C10H12N2	Tryptamine	Alkaloids	Plumerane	61-54-1	B	89391	49544	68408	437850	514400	460670	1.41832	6.81441	2.76859	up
mws0014	C10H10O4	Ferulic acid	Phenolic acids	Phenolic acids	1135-24-6	A	2216700	2547200	3418100	2778200	2120300	2213800	0.569982	0.869262	-0.202137	insig
mws0018	C10H26N4	Spermine	Alkaloids	Phenolamine	71-44-3	A	35559000	34935000	33052000	28015000	28213000	32357000	1.18637	0.855513	-0.225137	insig
mws0027	C9H10O5	Syringic acid	Phenolic acids	Phenolic acids	530-57-4	A	12990	15891	15222	15260	17903	15231	0.707441	1.09729	0.133951	insig
mws0028	C8H8O4	Vanillic acid	Phenolic acids	Phenolic acids	121-34-6	A	45110	43450	54156	43011	35713	39191	1.05792	0.826221	-0.2754	insig
mws0034	C22H18O11	Epigallocatechin gallate	Flavonoids	Flavanols	989-51-5	B	13674	20843	24313	18176	14249	15790	0.61575	0.819565	-0.28707	insig
mws0037	C16H12O4	Formononetin	Flavonoids	Isoflavones	485-72-3	A	376000	2243000	428230	455820	518910	319200	0.597279	0.424625	-1.23574	insig
mws0042	C15H14O7	(-)-Epigallocatechin	Flavonoids	Flavanols	970-74-1	B	8265.7	4161.5	5374	7336.6	9280.7	7329.2	0.877058	1.34522	0.42784	insig
mws0054	C15H14O6	Catechin	Flavonoids	Flavanols	154-23-4	B	24362	9227.6	6763	11185	12591	13925	0.158203	0.934289	-0.0980588	insig
mws0057	C21H22O11	Eriodictyol 7-O-glucoside	Flavonoids	Dihydroflavone	38965-51-4	B	562940	783110	797270	469470	795950	727800	0.2879	0.929968	-0.104746	insig
mws0059	C27H30O16	Rutin	Flavonoids	Flavonols	153-18-4	B	137760	86015	49246	37596	99125	124750	0.0964458	0.957696	-0.062361	insig
mws0063	C15H10O5	Genistein (4',5,7-Trihydroxyisoflavone)	Flavonoids	Isoflavones	446-72-0	A	21472000	19256000	14313000	12384000	16003000	15540000	0.85868	0.798078	-0.325399	insig
mws0072	C21H20O10	Apigenin 5-O-glucoside	Flavonoids	Flavonoid	28757-27-9	A	383030	533310	303510	281340	402860	415670	0.306089	0.901644	-0.149371	insig
mws0089	C21H20O11	Kaempferol 7-O-glucosdie	Flavonoids	Flavonols	16290-07-6	A	1341600	897700	826860	428690	1058000	1089000	0.447301	0.840038	-0.251474	insig
mws0093	C10H12O3	Coniferyl alcohol	Phenolic acids	Phenolic acids	458-35-5	B	31016	41981	34847	20141	17183	16149	1.38155	0.495837	-1.01206	down
mws0097	C20H22O6	Pinoresinol	Lignans and Coumarins	Lignans	487-36-5	B	455900	713260	352760	628730	415110	402790	0.107806	0.95053	-0.0731965	insig
mws0102	C9H7NO2	Indole-5-carboxylic acid	Alkaloids	Plumerane	1670-81-1	B	53284	52066	63469	153760	126630	127770	1.41068	2.41774	1.27366	up
mws0103	C9H7NO	Indole-3-carboxaldehyde	Alkaloids	Plumerane	487-89-8	B	367880	292100	320870	1282800	1229800	1209300	1.43269	3.79457	1.92393	up
mws0119	C14H28O2	Myristic Acid	Lipids	Free fatty acids	544-63-8	A	29780000	26873000	25018000	38458000	48962000	49875000	1.35384	1.68107	0.749383	insig
mws0120	C8H20NO6P	Choline alfoscerate	Lipids	PC	28319-77-9	B	7324.8	5571.5	33812	1683400	407600	611410	1.36685	57.8572	5.85442	up
mws0124	C13H14N2O3	N-(3-Indolylacetyl)-L-alanine	Amino acids and derivatives	Amino acids and derivatives	57105-39-2	B	48841	52563	48869	70720	71883	38521	0.448304	1.2053	0.269392	insig
mws0126	C26H54NO7P	1-Stearoyl-sn-glycero-3-phosphocholine	Lipids	LPC	19420-57-6	B	2155400	2587300	5670700	1639500	1120000	473410	1.14683	0.310457	-1.68754	down
mws0133	C6H6N2O	Nicotinamide	Others	Vitamin	98-92-0	A	6205000	5135100	7549600	6006000	10525000	5728300	0.408215	1.17838	0.236808	insig
mws0146	C7H7NO2	Nicotinic Acid Methyl Ester(Methyl Nicotinate)	Alkaloids	Alkaloids	93-60-7	A	5460000	4205700	4155400	3243100	3865600	3504900	1.12846	0.767927	-0.380958	insig
mws0147	C5H10O3	3-Hydroxy-3-methyl butyric acid	Organic acids	Organic acids	625-08-1	A	437330	711750	895610	1613200	1236900	1272000	1.22348	2.016	1.0115	up
mws0170	C15H11O6+	Cyanidin chloride	Flavonoids	Anthocyanins	528-58-5	B	5452100	4750200	4287300	4428500	4508600	4420000	0.698027	0.92184	-0.117411	insig
mws0178	C16H18O9	Chlorogenic acid	Phenolic acids	Phenolic acids	327-97-9	B	303240	349060	169180	118030	194940	335380	0.483843	0.789246	-0.341453	insig
mws0179	C17H20O9	Chlorogenic acid methyl ester	Phenolic acids	Phenolic acids	29708-87-0	B	145970	142190	175050	120950	182320	179530	0.162725	1.04229	0.0597593	insig
mws0180	C7H6O4	2,5-Dihydroxybenzoic acid	Phenolic acids	Phenolic acids	490-79-9	A	2250300	3343200	1827900	1157800	571750	713360	1.30311	0.329171	-1.60309	down
mws0182	C8H8O3	p-Hydroxyphenyl acetic acid	Phenolic acids	Phenolic acids	156-38-7	B	39070	44050	28957	16903	27073	26559	1.09516	0.629344	-0.668079	insig
mws0183	C7H6O4	Protocatechuic acid	Flavonoids	Flavanols	99-50-3	A	2248000	3238900	1851100	1028200	587220	684430	1.34318	0.313416	-1.67385	down
mws0192	C4H6O4	Succinic acid	Organic acids	Organic acids	110-15-6	A	2215700	1787700	1706600	1732400	1539500	1256900	1.01308	0.793135	-0.334362	insig
mws0198	C6H12O6	D-(+)-Glucose	Others	Saccharides and Alcohols	50-99-7	A	6637600	4423000	3963900	3694700	3928900	3879600	0.876608	0.765629	-0.385282	insig
mws0208	C6H10O4	Adipic Acid	Organic acids	Organic acids	124-04-9	B	1717500	1151800	1488800	1242300	817010	955280	1.06535	0.691721	-0.531737	insig
mws0214	C6H14O6	D-Sorbitol	Others	Saccharides and Alcohols	50-70-4	B	160730	185010	213490	125290	123050	133770	1.30279	0.683279	-0.549454	insig
mws0216	C5H9NO3	Trans-4-Hydroxy-L-proline	Amino acids and derivatives	Amino acids and derivatives	51-35-4	B	7037600	2943200	2213000	29701000	26601000	23133000	1.35362	6.51438	2.70363	up
mws0219	C4H7NO4	L-AsparticAcid	Amino acids and derivatives	Amino acids and derivatives	56-84-8	B	84891	285280	1060000	1646600	1259300	1547000	1.06962	3.11354	1.63856	up
mws0221	C6H12N2O4S2	L-(-)-Cystine	Amino acids and derivatives	Amino acids and derivatives	56-89-3	B	159520	151820	168130	140140	147800	141270	1.22521	0.895176	-0.159757	insig
mws0227	C6H13NO2	L-Leucine	Amino acids and derivatives	Amino acids and derivatives	61-90-5	A	4327200	1869800	2074000	11556000	10432000	12605000	1.35842	4.18244	2.06435	up
mws0232	C17H20N4O6	Riboflavin	Others	Vitamin	83-88-5	A	20292000	20805000	21015000	18372000	19409000	15458000	1.10892	0.857145	-0.222389	insig
mws0237	C9H16O4	Anchoic Acid	Organic acids	Organic acids	123-99-9	A	14282000	14843000	16550000	15857000	27111000	31053000	1.06975	1.6206	0.69653	insig
mws0242	C8H14O4	SubericAcid	Organic acids	Organic acids	505-48-6	B	317090	211400	148430	254260	215820	264240	0.383044	1.0848	0.117424	insig
mws0248	C9H12N2O6	Uridine	Nucleotides and derivatives	Nucleotides and derivatives	58-96-8	B	3452100	3468600	5112900	2195200	2635200	2673800	1.20707	0.623604	-0.681298	insig
mws0250	C9H11NO3	L-(-)-Tyrosine	Amino acids and derivatives	Amino acids and derivatives	60-18-4	A	31960000	21906000	17232000	38361000	43033000	48691000	1.23503	1.82966	0.871574	insig
mws0251	C5H6N2O2	Thymine	Nucleotides and derivatives	Nucleotides and derivatives	65-71-4	B	23200	30068	34350	40081	42792	23683	0.506111	1.21614	0.282313	insig
mws0255	C4H5N3O	Cytosine	Nucleotides and derivatives	Nucleotides and derivatives	71-30-7	B	1819200	1224800	1366700	1104100	1267700	1337100	0.74456	0.840887	-0.250016	insig
mws0256	C5H11NO2	L-Valine	Amino acids and derivatives	Amino acids and derivatives	72-18-4	A	6423400	4269200	4232300	21145000	17985000	22476000	1.41122	4.12773	2.04535	up
mws0258	C6H13NO2	L-Isoleucine	Amino acids and derivatives	Amino acids and derivatives	73-32-5	A	3865400	1699100	1869400	9981900	9142100	11211000	1.35799	4.08063	2.02879	up
mws0260	C6H14N4O2	L-(+)-Arginine	Amino acids and derivatives	Amino acids and derivatives	74-79-3	A	3091700	2566500	3234000	19821000	17104000	14897000	1.42736	5.8278	2.54295	up
mws0264	C12H22O11	D-(+)-TrehaloseAnhydrous	Others	Saccharides and Alcohols	99-20-7	B	645470	1066700	818940	645540	590480	679180	0.93844	0.756664	-0.402275	insig
mws0275	C4H6O5	L-(-)-Malic acid	Organic acids	Organic acids	636-61-3	A	15842000	18277000	22857000	19095000	16904000	20920000	0.0607984	0.999	-0.00144403	insig
mws0277	C7H12O6	Kinic acid	Organic acids	Organic acids	77-95-2	B	4826500	4398700	3426800	3393100	2776300	3194300	1.12615	0.740096	-0.434215	insig
mws0279	C7H11N3O2	3-N-Methyl-L-histidine	Amino acids and derivatives	Amino acids and derivatives	368-16-1	B	24088	95310	118330	136480	35239	15407	0.398082	0.787143	-0.345302	insig
mws0281	C6H8O7	Citric Acid	Organic acids	Organic acids	77-92-9	A	1639200	1037800	1023500	4138200	2295600	3469400	1.30216	2.67618	1.42017	up
mws0282	C11H12N2O2	L-Tryptophan	Amino acids and derivatives	Amino acids and derivatives	73-22-3	A	5818600	2275400	1810300	36654000	34600000	44657000	1.38806	11.7031	3.54882	up
mws0289	C23H46NO7P	LysoPE 18:1	Lipids	LPE	89576-29-4	B	23841	27662	65825	22276	22359	14980	0.941047	0.508105	-0.9768	insig
mws0344	C5H10O6	D-Xylonic acid	Organic acids	Organic acids	526-91-0	A	1203100	1614400	2494700	4478400	2585400	2902800	1.10223	1.87617	0.907792	insig
mws0359	C15H30O2	Pentadecanoic Acid	Lipids	Free fatty acids	1002-84-2	A	126230	115030	157090	147940	143980	132220	0.482012	1.06474	0.090504	insig
mws0361	C16H30O2	Palmitoleic Acid	Lipids	Free fatty acids	373-49-9	A	67513	60784	84958	82760	66227	64261	0.0111843	0.999967	-4.73566e-05	insig
mws0362	C17H34O2	Margaric Acid	Lipids	Free fatty acids	506-12-7	B	42083	51882	52200	95876	68083	55766	1.05253	1.50327	0.588101	insig
mws0366	C18H30O2	γ-Linolenic Acid	Lipids	Free fatty acids	506-26-3	A	42715000	46711000	39506000	47651000	37093000	36048000	0.505067	0.936866	-0.0940855	insig
mws0367	C18H30O2	α-Linolenic Acid	Lipids	Free fatty acids	463-40-1	A	68573	78034	64664	82190	60883	60063	0.311924	0.961495	-0.0566488	insig
mws0369	C20H32O2	Arachidonic Acid	Lipids	Free fatty acids	506-32-1	A	9	21435	4595.7	27791	5063.3	12220	0.662053	1.73098	0.791592	insig
mws0371	C22H32O2	Cis-4,7,10,13,16,19-Docosahexaenoic Acid(C22:6n3)	Lipids	Free fatty acids	6217-54-5	A	2125.8	1956	2695.2	4529.6	5365.9	5985.4	1.39098	2.34335	1.22857	up
mws0373	C6H10O3	4-Methyl-2-oxovalerate	Organic acids	Organic acids	816-66-0	A	54062	25677	21138	47661	65979	64996	1.05173	1.77083	0.824426	insig
mws0376	C4H4O4	Fumaric acid	Organic acids	Organic acids	110-17-8	B	2411700	5553400	5728800	3204300	2717300	2576600	0.835034	0.620583	-0.688304	insig
mws0383	C17H32O2	Cis-10-Heptadecenoic Acid	Lipids	Free fatty acids	29743-97-3	A	1912600	2025100	2234300	4015100	3369200	2996700	1.33971	1.68195	0.750135	insig
mws0396	C18H34O2	Elaidic Acid	Lipids	Free fatty acids	112-79-8	A	30995000	36424000	26085000	39380000	39084000	37713000	1.08074	1.24248	0.313224	insig
mws0397	C20H30O2	Cis-5,8,11,14,17-Eicosapentaenoic Acid	Lipids	Free fatty acids	10417-94-4	A	9	11081	9	12331	2263.1	6392.5	0.918575	1.89086	0.919039	insig
mws0437	C5H12O5	D-Arabitol	Others	Saccharides and Alcohols	488-82-4	B	287390	322200	275410	370590	475760	473260	1.30528	1.49108	0.576362	insig
mws0438	C5H12O5	L-Arabitol	Others	Saccharides and Alcohols	7643-75-6	B	178920	187560	138550	151800	158890	166550	0.34884	0.944974	-0.0816541	insig
mws0458	C8H8O3	Vanillin	Phenolic acids	Phenolic acids	121-33-5	B	1454500	1315300	1874600	1417000	1329300	1319200	0.705709	0.875355	-0.192059	insig
mws0470	C4H6O4	Methylmalonic acid	Organic acids	Organic acids	516-05-2	A	16992000	16270000	12039000	14182000	19853000	13987000	0.2333	1.06006	0.0841526	insig
mws0473	C5H8O4	2-Methylsuccinic acid	Organic acids	Organic acids	498-21-5	A	716620	785380	813600	5261800	3940500	4104100	1.42982	5.74642	2.52266	up
mws0520	C11H13NO4	N-Acetyl-L-tyrosine	Amino acids and derivatives	Amino acids and derivatives	537-55-3	B	195500	224180	225010	291190	261910	263570	1.29056	1.26676	0.341148	insig
mws0572	C5H7N3O	5-Methylcytosine	Nucleotides and derivatives	Nucleotides and derivatives	554-01-8	A	338920	309130	345730	272620	265250	315950	1.07958	0.859164	-0.218995	insig
mws0596	C7H7NO3	3-Hydroxyanthranilic acid	Organic acids	Organic acids	548-93-6	B	177080	101630	94061	67396	112770	70114	0.867831	0.671404	-0.574747	insig
mws0609	C10H12N5O7P	Guanosine 3',5'-cyclic monophosphate	Nucleotides and derivatives	Nucleotides and derivatives	7665-99-8	B	50508	85338	312240	602280	53363	77882	0.149232	1.63702	0.71107	insig
mws0628	C7H6O2	4-Hydroxybenzaldehyde	Phenolic acids	Phenolic acids	123-08-0	A	2771700	2457800	2732900	3127100	2729800	2900400	0.946719	1.09983	0.137283	insig
mws0629	C13H16N2O5	Asp-phe	Amino acids and derivatives	Amino acids and derivatives	13433-09-5	B	733250	510850	578660	833500	724740	758440	1.06409	1.27097	0.345934	insig
mws0636	C18H20N2O3	Phe-Phe	Amino acids and derivatives	Amino acids and derivatives	2577-40-4	B	135270	179150	216790	184900	205720	263240	0.786243	1.23089	0.299699	insig
mws0639	C7H6O4	2,3-Dihydroxybenzoic Acid	Organic acids	Organic acids	303-38-8	B	1909400	2774600	1636600	901700	513230	596460	1.34442	0.318228	-1.65187	down
mws0668	C10H12N4O6	Xanthosine	Nucleotides and derivatives	Nucleotides and derivatives	146-80-5	A	239730	307880	484090	484590	336430	520310	0.743941	1.30012	0.378641	insig
mws0677	C12H14N2O2	N-Acetyl-5-hydroxytryptamine	Alkaloids	Alkaloids	1210-83-9	B	343810	386120	311680	957430	741600	972880	1.40606	2.56517	1.35906	up
mws0715	C13H16N2O4	Phenylacetyl-L-glutamine	Amino acids and derivatives	Amino acids and derivatives	28047-15-6	B	9	9	9	6925.6	6281.9	1032700	1.34951	38737.3	15.2414	up
mws0724	C10H13N5O6	8-Hydroxyguanosine	Nucleotides and derivatives	Nucleotides and derivatives	3868-31-3	B	132750	144720	145920	91962	75093	65208	1.37394	0.548579	-0.866228	insig
mws0736	C8H16N2O3	N-Glycyl-L-leucine	Amino acids and derivatives	Amino acids and derivatives	869-19-2	A	9399800	10343000	8926700	4485800	4250000	3946300	1.43156	0.442355	-1.17672	down
mws0748	C16H18O9	1-Caffeoylquinic acid	Phenolic acids	Phenolic acids	1241-87-8	B	487080	555420	282020	126410	415430	703770	0.284577	0.940424	-0.0886172	insig
mws0749	C7H6O3	4-Hydroxybenzoic acid	Phenolic acids	Phenolic acids	99-96-7	B	1520900	1187900	1207200	2081900	1804100	2394300	1.30709	1.60375	0.681453	insig
mws0751	C13H26O2	Tridecanoic Acid	Lipids	Free fatty acids	638-53-9	A	2138.2	2159.2	2871.7	10290	6501.5	8427.6	1.39456	3.51775	1.81465	up
mws0752	C11H22O2	Undecylic Acid	Lipids	Free fatty acids	112-37-8	A	587170	665530	737210	1283200	1188100	1509000	1.39613	2.00024	1.00017	up
mws0813	C5H7NO3	5-Oxoproline	Amino acids and derivatives	Amino acids and derivatives	149-87-1	B	2556.4	5955.6	4804.1	5075.3	9	6042.4	0.555384	0.835582	-0.259146	insig
mws0823	C5H8O3	3-Methyl-2-Oxobutanoic acid	Organic acids	Organic acids	759-05-7	B	123980	153090	263310	108880	142120	117960	0.825476	0.682779	-0.55051	insig
mws0847	C6H7N5	1-Methyladenine	Nucleotides and derivatives	Nucleotides and derivatives	5142-22-3	B	369050	336610	437410	423230	325120	369400	0.142848	0.977849	-0.0323162	insig
mws0863	C5H9NaO7P	2-Deoxyribose 5-phosphate	Nucleotides and derivatives	Nucleotides and derivatives	102916-66-5	B	4825.7	8686.3	16308	23951	11417	14716	0.837198	1.67954	0.74807	insig
mws0866	C6H13O9P	D-Glucose 6-phosphate	Others	Saccharides and Alcohols	56-73-5	B	101770	221700	408340	286340	126610	143860	0.287327	0.760867	-0.394284	insig
mws0872	C11H15N5O4	1-Methyladenosine	Nucleotides and derivatives	Nucleotides and derivatives	15763-06-1	B	35718	38953	34386	46046	62935	74277	1.26197	1.68039	0.748794	insig
mws0874	C10H14N5O7P	3'-Aenylic acid	Nucleotides and derivatives	Nucleotides and derivatives	84-21-9	B	7789.3	69275	101620	81426	31555	31079	0.0973037	0.806226	-0.310743	insig
mws0875	C5H10N2O3S	Cys-Gly	Amino acids and derivatives	Amino acids and derivatives	19246-18-5	B	41828	34708	20567	11688	7366.9	13907	1.2675	0.339453	-1.55872	down
mws0884	C10H12N5O6P	Cyclic AMP	Nucleotides and derivatives	Nucleotides and derivatives	60-92-4	A	40677	124840	558750	869400	53783	100370	0.0986758	1.41323	0.498992	insig
mws0885	C7H6O4	2,4-Dihydroxy benzoic acid	Phenolic acids	Phenolic acids	89-86-1	B	1492700	2250400	1081400	765490	405620	497600	1.2772	0.345882	-1.53165	down
mws0890	C3H7NO3	Serine	Amino acids and derivatives	Amino acids and derivatives	312-84-5	B	55559	77633	65662	38351	37316	35819	1.36587	0.560642	-0.834847	insig
mws0906	C16H22O8	Coniferin	Phenolic acids	Phenolic acids	531-29-3	B	2426900	3644200	2646200	2381200	4036500	3531900	0.431127	1.14136	0.190757	insig
mws0908	C16H12O5	Glycitein (4',7-Dihydroxy-6-Methoxyisoflavone)	Flavonoids	Isoflavones	40957-83-3	A	361940	1201400	163210	248140	606610	315270	0.163643	0.677664	-0.561359	insig
mws0911	C15H10O5	Demethyltexasin	Flavonoids	Isoflavones	17817-31-1	A	532810	599890	556340	534170	749950	750990	0.873467	1.20489	0.268903	insig
mws0913	C21H20O11	Trifolin	Flavonoids	Flavonols	23627-87-4	A	1154900	806200	700210	412860	881960	981720	0.420665	0.855421	-0.225294	insig
mws0921	C9H10O2	p-Coumaryl alcohol	Phenolic acids	Phenolic acids	3690-05-9	B	6647.6	2964.6	2931.5	10725	13596	32625	1.25682	4.53981	2.18263	up
mws0924	C6H10O4	2-Methylglutaric acid	Organic acids	Organic acids	617-62-9	B	779950	528640	549480	473180	356380	309030	1.18347	0.612781	-0.706557	insig
mws0972	C6H12O3	5-Hydroxyhexanoic acid	Organic acids	Organic acids	185956-02-9	B	741640	686090	352680	296050	396270	376910	0.98014	0.600553	-0.735637	insig
mws0976	C9H12N2O6	β-Pseudouridine	Nucleotides and derivatives	Nucleotides and derivatives	1445-07-4	B	232090	254090	308090	154980	166990	158940	1.35799	0.605474	-0.723863	insig
mws0983	C20H39NO2	N-Oleoylethanolamine	Others	Others	111-58-0	B	314900	284780	172710	268530	321570	403900	0.764995	1.28691	0.363916	insig
mws0987	C10H8O2	6-MethylCoumarin	Lignans and Coumarins	Coumarins	92-48-8	B	54120	63827	70635	22850	26035	25299	1.41383	0.393378	-1.34601	down
mws1012	C9H6O2	Coumarin	Lignans and Coumarins	Coumarins	91-64-5	A	3433.9	6797.3	4092.6	1950.3	2584.4	2068.5	1.24041	0.460995	-1.11718	down
mws1013	C9H6O4	Esculetin	Lignans and Coumarins	Coumarins	305-01-1	B	43304	35889	23449	21951	33426	47353	0.0172468	1.00086	0.00123636	insig
mws1014	C10H8O5	Fraxetin	Lignans and Coumarins	Coumarins	574-84-5	B	71343	101400	114220	27547	72304	42516	1.10981	0.496116	-1.01125	down
mws1015	C15H16O9	Esculin(6,7-DihydroxyCoumarin-6-glucoside)	Lignans and Coumarins	Coumarins	531-75-9	B	126380	98243	39376	46222	114570	90523	0.00855476	0.951954	-0.0710357	insig
mws1050	C5H9NO4	O-Acetylserine	Amino acids and derivatives	Amino acids and derivatives	5147-00-2	B	1236400	1312700	1475700	726810	957160	654850	1.32173	0.581102	-0.783136	insig
mws1060	C10H12N4O5	9-(β-D-Arabinofuranosyl)hypoxanthine	Nucleotides and derivatives	Nucleotides and derivatives	7013-16-3	B	114130	208000	173300	297480	126610	310020	0.665229	1.48176	0.567315	insig
mws1068	C15H10O6	Kaempferol	Flavonoids	Flavonols	520-18-3	A	10278	14903	10630	6155.1	11108	4248.3	1.01176	0.600693	-0.735301	insig
mws1073	C27H30O15	Apigenin 6,8-C-diglucoside	Flavonoids	Flavonoid	23666-13-9	B	554920	575800	607690	526950	509220	615370	0.525281	0.950029	-0.0739565	insig
mws1075	C10H8O3	7-Methoxycoumarin	Lignans and Coumarins	Coumarins	531-59-9	B	110940	87375	87230	57747	61342	64000	1.33854	0.641191	-0.641173	insig
mws1078	C7H7NO2	Anthranilic Acid	Phenolic acids	Phenolic acids	118-92-3	B	96753	276320	173030	63680	46827	40914	1.27317	0.277276	-1.85061	down
mws1080	C12H22O11	Galactinol	Others	Saccharides and Alcohols	3687-64-7	B	4889800	7074300	5774300	5892400	5082000	5027100	0.548485	0.902082	-0.148669	insig
mws1086	C30H50O3	Soyasapogenol B	Terpenoids	Triterpene Saponin	595-15-3	A	2019	2027.2	1420.7	2595.8	2476.8	2548	1.18149	1.39395	0.479182	insig
mws1090	C6H13O9P	Glucose-1-phosphate	Others	Saccharides and Alcohols	59-56-3	B	96309	205170	409850	294050	143810	145570	0.142849	0.820197	-0.285957	insig
mws1140	C15H12O5	Naringenin chalcone(4,2',4',6'-Tetrahydroxychalcone)	Flavonoids	Chalcones	73692-50-9	B	932580	891150	461070	593150	813530	862660	0.0816143	0.993234	-0.00979511	insig
mws1155	C6H14O6	Mannitol	Others	Saccharides and Alcohols	87-78-5	B	37930	54321	61332	26118	39284	32432	1.10034	0.637011	-0.650611	insig
mws1174	C17H14O6	3-O-Acetylpinobanksin	Flavonoids	Dihydroflavonol	52117-69-8	B	84745	38999	107000	151330	62841	211580	0.774938	1.84512	0.883717	insig
mws1189	C6H10O7	D-Galacturonic acid(Gal A)	Organic acids	Organic acids	91510-62-2	B	195890	190310	167850	285330	352650	330270	1.38787	1.74759	0.805363	insig
mws1195	C10H10O3	Methyl p-coumarate	Phenolic acids	Phenolic acids	3943-97-3	B	196560	271370	187350	134280	179310	180060	0.969239	0.753342	-0.408623	insig
mws1200	C10H10O3	Trans-4-Hydroxycinnamic Acid Methyl Ester	Phenolic acids	Phenolic acids	19367-38-5	B	220210	286500	208120	220050	288380	315620	0.638061	1.15279	0.205132	insig
mws1212	C11H12O4	Methyl ferulate	Phenolic acids	Phenolic acids	2309-07-1	B	293070	316120	256040	238890	226640	282840	0.886076	0.864938	-0.209332	insig
mws1213	C6H10O7	Aldehydo-D-galacturonate	Organic acids	Organic acids	685-73-4	A	248570	241350	219690	334250	354230	362930	1.40752	1.48167	0.567227	insig
mws1214	C18H26O19	D-Galactopyranuronate	Organic acids	Organic acids	6037-45-2	B	5431.7	4265.6	5194.6	15889	10345	6568.6	1.14611	2.20271	1.13928	up
mws1297	C13H18O6	Benzyl β-D-Glucopyranoside	Phenolic acids	Phenolic acids	4304-12-5	B	311010	330700	355780	301220	391260	272670	0.288838	0.967579	-0.0475492	insig
mws1299	C21H20O11	Orientin	Flavonoids	Flavonoid carbonoside	28608-75-5	B	154430	126070	146960	76799	51840	87369	1.2879	0.505329	-0.984705	insig
mws1329	C21H20O12	Gossypitrin	Flavonoids	Flavonols	491-50-9	B	49546	39085	45735	28186	32023	45198	0.884205	0.784477	-0.350197	insig
mws1333	C12H22O11	Melibiose	Others	Saccharides and Alcohols	585-99-9	B	781600	1160300	850270	763940	639410	594820	1.10369	0.715633	-0.482707	insig
mws1336	C7H7NO2	4-Aminobenzoic acid	Phenolic acids	Phenolic acids	150-13-0	B	551180	772470	543560	238310	319450	277580	1.35827	0.447373	-1.16045	down
mws1337	C9H17NO5	D-Pantothenic Acid	Others	Vitamin	79-83-4	A	2239300	3519300	4192900	4425000	4354700	4434300	0.934314	1.32784	0.409081	insig
mws1350	C9H10O4	Syringic Aldehyde	Phenolic acids	Phenolic acids	134-96-3	B	43962	36006	57610	81300	74035	69820	1.25606	1.63656	0.710669	insig
mws1354	C10H10O4	Trans-ferulic acid	Phenolic acids	Phenolic acids	537-98-4	A	1033700	1064800	909650	1389100	1034800	989700	0.618737	1.13478	0.182418	insig
mws1375	C12H21N3O6	Nicotianamine	Amino acids and derivatives	Amino acids and derivatives	34441-14-0	B	73849	82671	106820	221320	122080	112490	1.0388	1.73118	0.791759	insig
mws1417	C9H7NO2	Indole-3-carboxylic acid	Alkaloids	Plumerane	771-50-6	B	74328	59025	82809	214480	179210	192380	1.40708	2.71125	1.43896	up
mws1422	C15H14O5	(-)-Epiafzelechin	Flavonoids	Flavanols	24808-04-6	B	18682	85156	43058	12963	26326	38004	0.644171	0.526175	-0.926385	insig
mws1436	C18H38O2	1,18-Octadecanediol	Lipids	Free fatty acids	3155-43-9	B	7135.5	7738.6	8132	5962.6	15031	21096	0.796094	1.8295	0.871447	insig
mws1489	C18H36O2	Stearic Acid	Lipids	Free fatty acids	57-11-4	B	68967000	59129000	56248000	69388000	59156000	57903000	0.0807443	1.01141	0.0163651	insig
mws1490	C18H34O2	Oleic Acid	Lipids	Free fatty acids	112-80-1	B	55206	76512	68916	94169	52292	59017	0.0187868	1.02414	0.0344178	insig
mws1491	C18H32O2	Linoleic acid	Lipids	Free fatty acids	60-33-3	B	339360	496820	333020	687430	747740	430940	1.02345	1.59606	0.674512	insig
mws1499	C5H10O5	D-(-)-Arabinose	Others	Saccharides and Alcohols	10323-20-3	A	2071700	1510100	1348100	3350600	3840200	3964500	1.36925	2.26278	1.1781	up
mws1505	C17H16O4	Phenethyl caffeate	Phenolic acids	Phenolic acids	104594-70-9	B	17462	14841	24225	59789	12974	57888	0.77935	2.31126	1.20868	insig
mws1587	C6H13NO2	α-Aminocaproic acid	Amino acids and derivatives	Amino acids and derivatives	327-57-1	A	4251200	1836200	1998700	11193000	10037000	12128000	1.35546	4.12535	2.04452	up
mws1589	C18H32O16	Panose	Others	Saccharides and Alcohols	33401-87-5	B	107820	84796	48047	39252	37958	46620	1.12019	0.514537	-0.958653	insig
mws1715	C10H13N5O3	Cordycepin	Nucleotides and derivatives	Nucleotides and derivatives	73-03-0	B	15686	12494	13319	13693	12141	17709	0.251602	1.04925	0.0693642	insig
mws2104	C7H14O6	D-Pinitol	Others	Others	10284-63-6	A	79241	74714	68341	119660	151050	175820	1.37009	2.00872	1.00628	up
mws2212	C9H8O4	Caffeic acid	Phenolic acids	Phenolic acids	331-39-5	B	377260	1255900	220260	55223	89508	167980	1.1444	0.168721	-2.56729	down
mws2213	C9H8O2	Cinnamic acid	Phenolic acids	Phenolic acids	140-10-3	B	4308.9	10846	8383.8	13449	3076.8	7284.1	0.125563	1.01152	0.0165269	insig
mws2220	C22H18O11	Gallocatechin 3-O-gallate	Flavonoids	Flavanols	5127-64-0	B	13307	22089	26347	16529	13413	14383	0.82005	0.717895	-0.478155	insig
mws2471	C15H11O7+	Delphinidin	Flavonoids	Anthocyanins	13270-61-6	B	91413	125440	134110	88917	102170	88764	0.93406	0.79738	-0.32666	insig
mws2523	C12H23O14P	Trehalose 6-phosphate	Others	Saccharides and Alcohols	4484-88-2	B	2666.3	3595.1	7538.9	16171	2617.2	5764.2	0.45154	1.77912	0.831164	insig
mws2623	C18H34O2	11-Octadecanoic acid(Vaccenic acid)	Lipids	Free fatty acids	506-17-2	A	9474900	11126000	8025500	12150000	12088000	12038000	1.13474	1.26722	0.341669	insig
mws2628	C5H11NO2	N-Methyl-4-aminobutyric acid	Organic acids	Organic acids	1119-48-8	B	635560	628850	736870	463830	550970	515580	1.26383	0.764701	-0.387033	insig
mws4085	C11H12O5	Sinapic acid	Phenolic acids	Phenolic acids	530-59-6	B	17603	16162	17769	20649	15111	18896	0.373877	1.06058	0.0848553	insig
mws4108	C21H20O5	1-Methoxyphaseollin	Others	Others	157226-48-7	B	353240	351130	359730	226660	209780	230770	1.42576	0.627018	-0.673421	insig
mws4170	C6H12O6	D-Glucose	Others	Saccharides and Alcohols	14431-43-7	A	11268000	7761000	7156800	6999900	7782800	7780900	0.588441	0.861673	-0.214787	insig
mws4176	C12H16N2O3	DL-Alanyl-DL-phenylalanine	Amino acids and derivatives	Amino acids and derivatives	1999-45-7	B	1639900	1664500	1456500	1223700	995860	1015100	1.34586	0.679422	-0.55762	insig
mws5035	C15H22N2O3	Leucylphenylalanine	Amino acids and derivatives	Amino acids and derivatives	56217-82-4	B	980250	1151900	986050	1469200	991250	1159400	0.684118	1.16088	0.215216	insig
mws5037	C9H18N2O3	Alanylleucine	Amino acids and derivatives	Amino acids and derivatives	1999-42-4	A	499620	616450	327740	441590	281720	328650	0.808298	0.7286	-0.456801	insig
mws5040	C12H21O11Na	Turanose	Others	Saccharides and Alcohols	547-25-1	A	175320	170940	218980	255250	283780	247570	1.27211	1.39162	0.476767	insig
mws5041	C8H16N2O3	Glycylisoleucine	Amino acids and derivatives	Amino acids and derivatives	19461-38-2	A	9571500	9582900	8680500	4872500	4127000	4072800	1.42397	0.469637	-1.09038	down
mws5042	C11H14N2O3	Glycylphenylalanine	Amino acids and derivatives	Amino acids and derivatives	721-66-4	B	3748100	2551400	2360200	3043000	2659800	2542100	0.15763	0.9521	-0.0708151	insig
pmb0149	C21H34O4	MAG(18:4)isomer1	Lipids	Glycerol ester	-	A	564660	820800	720080	652550	1146600	850150	0.692515	1.25825	0.331421	insig
pmb0160	C21H36O4	MAG(18:3)isomer5	Lipids	Glycerol ester	-	A	8445100	7634600	7309800	6901700	6228100	6319500	1.25256	0.83154	-0.266143	insig
pmb0164	C21H38O4	MAG(18:2)isomer1	Lipids	Glycerol ester	-	A	177910	224880	184030	153350	145420	155680	1.23325	0.774428	-0.368796	insig
pmb0287	C21H34O4	MAG(18:4)isomer2	Lipids	Glycerol ester	-	A	4869.5	5507.6	3023.9	7874.8	2156.5	3379	0.210465	1.00069	0.00100085	insig
pmb0296	C21H40O4	MAG(18:1)isomer2	Lipids	Glycerol ester	-	A	541060	599850	509950	405270	353290	342310	1.37105	0.666846	-0.584574	insig
pmb0382	C19H14O6	O-Feruloyl 4-hydroxylcoumarin	Lignans and Coumarins	Coumarins	-	B	1274600	1126600	923370	527900	731770	561510	1.31626	0.547794	-0.868294	insig
pmb0423	C10H10O4	Hydroxy-methoxycinnamate	Phenolic acids	Phenolic acids	-	A	302450	393140	380680	379130	370940	450670	0.709012	1.11565	0.157884	insig
pmb0484	C5H13NO	Choline	Alkaloids	Alkaloids	62-49-7	A	42441000	40918000	41526000	35094000	40434000	36558000	1.13249	0.897514	-0.155994	insig
pmb0490	C13H18N2O2	N-p-Coumaroyl putrescine	Alkaloids	Phenolamine	34136-53-3	B	9	9	9	56415	81373	60286	1.44002	7336.07	12.8408	up
pmb0566	C26H28O15	Luteolin O-hexosyl-O-pentoside	Flavonoids	Flavonoid	-	B	354900	245730	294800	221560	251900	260390	0.894897	0.81955	-0.287095	insig
pmb0588	C27H30O16	Luteolin 3',7-di-O-glucoside	Flavonoids	Flavonoid	52187-80-1	A	357860	276450	353440	270010	208130	352530	0.660019	0.840972	-0.24987	insig
pmb0608	C25H24O14	Chrysoeriol O-malonylhexoside	Flavonoids	Flavonoid	-	A	2843100	2779900	2545100	1711400	3730300	3021200	0.0296805	1.03609	0.0511516	insig
pmb0660	C36H36O18	C-Hexosyl-luteolin O-p-coumaroylhexoside	Flavonoids	Flavonoid carbonoside	-	B	3613700	3496600	3332400	3010400	3693200	3695900	0.0607144	0.995863	-0.00598061	insig
pmb0665	C27H30O16	Luteolin 8-C-hexosyl-O-hexoside	Flavonoids	Flavonoid	-	B	89445	58757	73222	45427	61519	67734	0.798303	0.788894	-0.342097	insig
pmb0720	C26H26O15	Tricin O-malonylhexoside	Flavonoids	Flavonoid	-	B	55069	36643	52447	27742	122220	83729	0.498551	1.62106	0.696941	insig
pmb0752	C17H20O9	3-O-Feruloyl quinic acid	Phenolic acids	Phenolic acids	1899-29-2	B	536440	689980	867160	637560	634620	659010	0.303214	0.922434	-0.116482	insig
pmb0758	C24H26O11	Anisic acid O-feruloyl hexoside	Phenolic acids	Phenolic acids	-	A	37655	39687	36924	19739	21993	25366	1.37759	0.587209	-0.768055	insig
pmb0767	C18H39NO2	D-erythro-Dihydrosphingosine	Lipids	Sphingolipids	764-22-7	A	23915	19362	11276	14975	8839.6	13211	0.799202	0.678709	-0.559135	insig
pmb0801	C14H19NO9	4-Pyridoxic acid O-hexoside	Others	Vitamin	-	B	665530	576130	585200	815820	1143100	1010200	1.31591	1.62526	0.700669	insig
pmb0854	C26H48NO7P	LysoPC 18:3	Lipids	LPC	-	A	25317000	40284000	53095000	15372000	21326000	14604000	1.23314	0.432213	-1.21018	down
pmb0855	C24H50NO7P	LysoPC 16:0	Lipids	LPC	17364-16-8	A	11884000	13991000	25141000	9407900	6440100	3505500	1.17378	0.379361	-1.39836	down
pmb0856	C23H46NO7P	LysoPE 18:1(2n isomer)	Lipids	LPE	-	B	104980	160950	291030	107490	104940	58745	0.99846	0.486884	-1.03835	insig
pmb0863	C24H46NO7P	LysoPC 16:2(2n isomer)	Lipids	LPC	-	B	35209	47789	49614	73916	61782	46736	0.947885	1.3757	0.460163	insig
pmb0865	C26H48NO7P	LysoPC 18:3(2n isomer)	Lipids	LPC	-	A	21336000	32540000	42308000	12406000	17458000	11994000	1.25149	0.435187	-1.20029	down
pmb0874	C23H44NO7P	LysoPE 18:2(2n isomer)	Lipids	LPE	-	A	106270	163080	399630	50806	35397	23662	1.27922	0.164228	-2.60623	down
pmb0876	C21H44NO7P	LysoPE 16:0	Lipids	LPE	53862-35-4	A	576470	744140	2167800	601440	307910	177220	1.04819	0.31148	-1.68279	down
pmb0889	C18H30O2	Punicic acid	Lipids	Free fatty acids	544-72-9	A	18927000	22492000	22876000	16207000	18453000	15217000	1.21511	0.775752	-0.366332	insig
pmb0890	C21H38O4	MAG(18:2)	Lipids	Glycerol ester	-	A	4586700	5541800	4277200	4285400	3819400	3387000	1.0842	0.797726	-0.326035	insig
pmb0981	C10H14N5O7P	Adenosine 5'-monophosphate	Nucleotides and derivatives	Nucleotides and derivatives	61-19-8	B	19758	18075	13117	10039	8233.8	12752	1.16254	0.608926	-0.71566	insig
pmb0998	C10H14N5O8P	Guanosine 5'-monophosphate	Nucleotides and derivatives	Nucleotides and derivatives	85-32-5	B	7423.1	7806.3	19723	21275	5542.2	10860	0.0572962	1.07796	0.1083	insig
pmb1096	C8H7N	Indole	Alkaloids	Plumerane	120-72-9	A	35896	15272	14683	258900	229350	262070	1.40338	11.3942	3.51023	up
pmb1562	C21H34O4	MAG(18:4)isomer3	Lipids	Glycerol ester	-	A	3055500	3003600	2833400	2628900	2329500	2160400	1.28117	0.80054	-0.320955	insig
pmb1587	C13H18O2	4-Hydroxy-3,5-diisopropylbenzaldehyde	Phenolic acids	Phenolic acids	10537-86-7	B	1119100	1015800	1090300	418880	538770	454560	1.41502	0.437867	-1.19143	down
pmb1605	C21H36O4	MAG(18:3)isomer3	Lipids	Glycerol ester	-	A	12138000	18823000	17131000	16909000	17268000	16674000	0.373862	1.05737	0.0804792	insig
pmb1656	C21H36O4	MAG(18:3)isomer4	Lipids	Glycerol ester	-	A	1675100	1713800	1376000	1200000	747000	802980	1.26011	0.577133	-0.793025	insig
pmb1912	C20H23N7O7	10-Formyl-THF	Alkaloids	Alkaloids	2800-34-2	A	4517500	4412600	5422600	6713500	5812500	5613600	1.16137	1.26385	0.33782	insig
pmb2260	C23H46NO7P	LysoPC 15:1	Lipids	LPC	-	B	10254	12259	23203	9	9	9	1.43687	0.000590603	-10.7255	down
pmb2319	C23H48NO7P	LysoPC 15:0	Lipids	LPC	-	A	91773	128310	217900	92728	60281	34778	1.09595	0.428754	-1.22178	down
pmb2325	C21H36O4	MAG(18:3)isomer2	Lipids	Glycerol ester	-	A	20750	30488	33951	22420	28924	23055	0.48585	0.87334	-0.195384	insig
pmb2363	C21H40O4	MAG(18:1)isomer1	Lipids	Glycerol ester	-	A	114860	129580	112000	82405	71303	71983	1.39243	0.633181	-0.65931	insig
pmb2406	C25H52NO7P	LysoPC 17:0	Lipids	LPC	-	A	27754	31863	62351	43569	25298	13337	0.686745	0.67398	-0.569222	insig
pmb2444	C21H36O4	MAG(18:3)isomer1	Lipids	Glycerol ester	-	A	31959000	32702000	28491000	24894000	16638000	17758000	1.26429	0.636487	-0.651798	insig
pmb2591	C13H14N2O3	Acetyltryptophan	Amino acids and derivatives	Amino acids and derivatives	2280-01-5	A	442460	355360	480390	1311100	1308500	1616900	1.42169	3.3144	1.72875	up
pmb2620	C11H12O4	3,4-Dimethoxycinnamic acid	Phenolic acids	Phenolic acids	14737-89-4	B	49569	61533	66209	72109	72344	95457	1.12028	1.35305	0.436211	insig
pmb2640	C12H24O2	Lauric acid	Lipids	Free fatty acids	143-07-7	A	66951	18661	12633	31049	89250	135900	0.908738	2.60776	1.38281	insig
pmb2778	C18H32O3	9,10-EODE	Lipids	Free fatty acids	65167-83-1	A	7865300	9436700	9759000	6748100	8485800	7143000	1.01661	0.826906	-0.274205	insig
pmb2786	C18H30O3	9-HOTrE	Lipids	Free fatty acids	89886-42-0	A	8756300	9484600	9986300	7733000	8316000	7883600	1.26912	0.847856	-0.238109	insig
pmb2787	C18H30O3	9-KODE	Lipids	Free fatty acids	54232-59-6	A	5041300	3939700	4556300	7898300	6864300	6629900	1.33839	1.58026	0.660165	insig
pmb2792	C18H30O3	13-HOTrE(r)	Lipids	Free fatty acids	74784-20-6	B	131820	143630	127040	83869	76024	102430	1.30848	0.65175	-0.617609	insig
pmb2799	C18H32O3	12,13-EODE	Lipids	Free fatty acids	6799-85-5	A	539260	560490	634450	1197000	1109600	914670	1.36944	1.8575	0.893359	insig
pmb2871	C13H16O9	2,5-Dihydroxy benzoic acid O-hexside	Phenolic acids	Phenolic acids	-	A	31818000	28253000	31706000	30834000	35559000	33456000	0.867137	1.08795	0.121615	insig
pmb3006	C21H20O10	Apigenin 7-O-glucoside(Cosmosiin)	Flavonoids	Flavonoid	578-74-5	A	1261400	1228300	1145900	897180	1000700	1086500	1.20694	0.820877	-0.284762	insig
pmb3012	C22H22O11	Chrysoeriol 7-O-hexoside	Flavonoids	Flavonoid	-	B	110060	237190	127580	42995	184040	202610	0.290461	0.90484	-0.144266	insig
pmb3023	C21H22O11	Eriodictyol C-hexoside	Flavonoids	Dihydroflavone	-	B	3841500	4161700	3974200	2363200	3593700	3678900	0.889613	0.804498	-0.313838	insig
pmb3041	C23H22O14	Tricin O-saccharic acid	Flavonoids	Flavonoid	-	B	231870	270680	221810	61909	76306	77297	1.42188	0.297521	-1.74894	down
pmb3072	C22H26O12	3-O-p-coumaroyl shikimic acid O-hexoside	Phenolic acids	Phenolic acids	-	A	897350	2117900	1310500	383690	657190	461430	1.25156	0.347295	-1.52577	down
pmb3074	C16H18O8	3-O-p-Coumaroyl quinic acid	Phenolic acids	Phenolic acids	1899-30-5	B	621100	498840	498200	373970	665390	657930	0.0910013	1.04891	0.0688967	insig
pmb3081	C6H11PO11	Glucarate O-Phosphoric acid	Others	Saccharides and Alcohols	-	A	2718200	3235600	3516100	2459900	3016300	2443200	0.950484	0.836271	-0.257958	insig
pmb3107	C15H20O10	Syringic acid O-glucoside	Phenolic acids	Phenolic acids	-	A	634220	446410	567090	429400	398800	440920	1.08423	0.770228	-0.376643	insig
pmb3894	C17H14O7	Di-O-methylquercetin	Flavonoids	Flavonols	2068-02-2	B	8450900	6483400	6494400	5781800	5716700	4870800	1.14556	0.763896	-0.388552	insig
pmd0130	C22H46NO7P	LysoPC 14:0(2n isomer)	Lipids	LPC	-	A	12603	28525	35134	30111	28485	18179	0.127308	1.00673	0.00967224	insig
pmd0132	C24H50NO7P	LysoPC 16:0(2n isomer)	Lipids	LPC	-	A	2551400	3057600	4816300	2203800	2115700	1150600	1.1022	0.524695	-0.93045	insig
pmd0136	C26H54NO7P	LysoPC 18:0	Lipids	LPC	-	A	338370	400520	821470	273160	215680	89135	1.11082	0.370411	-1.4328	down
pmd0160	C21H44NO7P	LysoPE 16:0(2n isomer)	Lipids	LPE	-	A	72842	90569	238660	85210	46508	29736	0.980415	0.401556	-1.31633	insig
pme0006	C5H9NO2	L-Proline	Amino acids and derivatives	Amino acids and derivatives	147-85-3	A	118260	91708	97126	4561300	2477200	3193000	1.43119	33.3172	5.05819	up
pme0014	C5H9NO4	L-Glutamic acid	Amino acids and derivatives	Amino acids and derivatives	56-86-0	B	227540	259010	198120	279210	877260	1108300	1.12771	3.30783	1.72588	up
pme0021	C9H11NO2	L-Phenylalanine	Amino acids and derivatives	Amino acids and derivatives	63-91-2	A	1263500	855780	711390	2983800	2923300	3212800	1.38565	3.22182	1.68787	up
pme0026	C6H14N2O2	L-(+)-Lysine	Amino acids and derivatives	Amino acids and derivatives	56-87-1	B	1727100	987570	1272700	4642000	2942900	2566100	1.26916	2.54579	1.34811	up
pme0033	C5H4N4O	Hypoxanthine	Nucleotides and derivatives	Nucleotides and derivatives	68-94-0	B	1928300	1979900	1936900	759270	794470	773310	1.44007	0.39812	-1.32873	down
pme0040	C5H5N5	Adenine	Nucleotides and derivatives	Nucleotides and derivatives	73-24-5	A	2048700	2238300	1981000	952290	1119200	882380	1.41622	0.471262	-1.0854	down
pme0085	C18H16O8	Rosmarinic acid	Phenolic acids	Phenolic acids	537-15-5	B	24093	15782	14858	40349	40786	29021	1.26111	2.01261	1.00907	up
pme0088	C15H10O6	Luteolin	Flavonoids	Flavonoid	491-70-3	A	54681	99267	32584	14360	45867	19121	0.989152	0.425385	-1.23316	insig
pme0109	C10H13NO4	(-)-3-(3,4-Dihydroxyphenyl)-2-methylalanine	Amino acids and derivatives	Amino acids and derivatives	555-30-6	B	750560	875240	1094900	648380	765550	658620	1.05623	0.761771	-0.392571	insig
pme0120	C5H11NO2	5-Aminovaleric acid	Amino acids and derivatives	Amino acids and derivatives	660-88-8	A	218910	159860	204160	128340	141040	141560	1.23346	0.704956	-0.504395	insig
pme0122	C8H16N2O3	N6-Acetyl-L-lysine	Amino acids and derivatives	Amino acids and derivatives	692-04-6	B	310330	161060	205050	308030	280470	268220	0.819398	1.26651	0.340862	insig
pme0124	C7H12N2O3	Glycyl-L-proline	Amino acids and derivatives	Amino acids and derivatives	704-15-4	B	42185	38847	36324	70763	51610	51246	1.22168	1.47942	0.565033	insig
pme0128	C6H12N2O3	D-Alanyl-D-Alanine	Amino acids and derivatives	Amino acids and derivatives	923-16-0	B	13645	11049	12084	9519.4	8979.3	9311	1.30688	0.75615	-0.403255	insig
pme0137	C7H12N2O4	N-α-Acetyl-L-glutamine	Amino acids and derivatives	Amino acids and derivatives	2490-97-3	B	1525700	2238600	2687300	3434100	2212700	2211300	0.58369	1.21801	0.284524	insig
pme0170	C8H16N4O3	N-α-Acetyl-L-arginine	Amino acids and derivatives	Amino acids and derivatives	155-84-0	B	314960	379420	403220	466980	389550	422760	0.93634	1.16553	0.220991	insig
pme0181	C7H11N3O2	1-Methylhistidine	Amino acids and derivatives	Amino acids and derivatives	332-80-9	A	273490	327380	320250	240860	418530	260820	0.125055	0.999012	-0.00142598	insig
pme0183	C5H5N5O	2-Hydroxy-6-aminopurine	Nucleotides and derivatives	Nucleotides and derivatives	3373-53-3	A	3067100	3031600	2594100	1208600	1114600	1099700	1.43121	0.393763	-1.3446	down
pme0193	C5H10N2O3	L-Glutamine	Amino acids and derivatives	Amino acids and derivatives	56-85-9	B	1575700	963460	1441500	5244500	2525600	2323700	1.18088	2.53571	1.34239	up
pme0230	C10H13N5O4	Adenosine	Nucleotides and derivatives	Nucleotides and derivatives	58-61-7	A	999060	1524500	1788700	685310	428660	463870	1.31601	0.365896	-1.45049	down
pme0241	C7H6O2	Benzoic acid	Phenolic acids	Phenolic acids	65-85-0	B	98098	90669	106770	81992	62257	72550	1.23869	0.733577	-0.446981	insig
pme0253	C8H15NO3	N-Acetyl-L-leucine	Amino acids and derivatives	Amino acids and derivatives	1188-21-2	B	160670	96376	90859	772250	342380	410440	1.32172	4.38358	2.13211	up
pme0256	C5H4N4O2	Xanthine	Nucleotides and derivatives	Nucleotides and derivatives	69-89-6	B	45704	49564	95169	227230	109540	124710	1.16206	2.42327	1.27695	up
pme0257	C4H4N2O2	Uracil	Nucleotides and derivatives	Nucleotides and derivatives	66-22-8	A	165510	186450	149370	119640	114850	113890	1.35935	0.694912	-0.525099	insig
pme0264	C10H14N2O5	Thymidine	Nucleotides and derivatives	Nucleotides and derivatives	50-89-5	B	1309700	746320	818140	305530	492090	325040	1.29506	0.390605	-1.35622	down
pme0266	C10H18O4	Sebacate	Organic acids	Organic acids	111-20-6	A	8453.3	8096.8	5071.1	6247.8	5473.3	4276	0.872777	0.73988	-0.434636	insig
pme0274	C6H13NO2	6-Aminocaproic acid	Organic acids	Organic acids	60-32-2	B	252260	115580	124710	769150	678320	847560	1.37443	4.65949	2.22017	up
pme0281	C8H6O4	Terephthalic acid	Phenolic acids	Phenolic acids	100-21-0	A	5461000	6782900	7256800	12782000	7070200	8368100	0.943207	1.44714	0.533207	insig
pme0282	C8H6O4	Phthalic acid	Organic acids	Organic acids	88-99-3	A	681120	805200	917390	1429300	867290	958070	0.901513	1.35402	0.437244	insig
pme0295	C6H11NO3	4-Acetamidobutyric acid	Organic acids	Organic acids	3025-96-5	B	1796000	1971400	1982400	1926200	2298800	1385800	0.245093	0.975825	-0.0353053	insig
pme0309	C8H8O5	Methyl gallate	Flavonoids	Flavanols	99-24-1	B	26591	25564	32476	38482	25869	23542	0.0639319	1.03854	0.0545621	insig
pme0355	C15H10O4	Daidzein (4',7-Dihydroxyisoflavone)	Flavonoids	Isoflavones	486-66-8	A	509630	1208700	279300	255720	529680	387580	0.560908	0.587186	-0.768111	insig
pme0369	C27H30O15	Kaempferol 3-O-rutinoside(Nicotiflorin)	Flavonoids	Flavonols	17650-84-9	A	2157600	1718700	1504800	1214700	1758000	2086500	0.252953	0.94018	-0.0889918	insig
pme0490	C6H5NO2	Nicotinic acid	Others	Vitamin	59-67-6	A	12900000	12008000	11319000	1960400	2056700	1904800	1.43997	0.163466	-2.61293	down
pme0500	C18H32O16	D-(+)-Melezitose	Others	Saccharides and Alcohols	597-12-6	B	32339	8482.7	12965	10706	10924	14507	0.40555	0.671858	-0.573773	insig
pme0513	C5H12O5	Xylitol	Others	Saccharides and Alcohols	87-99-0	B	260940	218520	174330	148960	176680	194900	0.878341	0.796188	-0.328818	insig
pme0516	C6H12O6	Inositol	Others	Saccharides and Alcohols	87-89-8	A	1418700	1035500	1117300	2615300	1213600	1054200	0.509094	1.36724	0.451267	insig
pme0519	C12H22O11	D-(+)-Sucrose	Others	Saccharides and Alcohols	57-50-1	A	2526800	4025000	3362300	3315100	2649300	2935100	0.437384	0.897661	-0.155758	insig
pme0534	C6H12O7	Gluconic acid	Others	Saccharides and Alcohols	526-95-4	A	157640	266660	384790	983460	354150	400290	0.935395	2.14797	1.10297	insig
pme1002	C8H11NO	L-Tyramine	Amino acids and derivatives	Amino acids and derivatives	51-67-2	B	3890500	5472100	5956000	2010200	2828500	2534800	1.30784	0.481343	-1.05486	down
pme1109	C5H5N5O	Guanine	Nucleotides and derivatives	Nucleotides and derivatives	73-40-5	A	18299000	19697000	18493000	6945100	6310900	6117300	1.43836	0.342957	-1.5439	down
pme1173	C5H4N4O	Allopurinol	Nucleotides and derivatives	Nucleotides and derivatives	315-30-0	B	907770	1002900	977840	444240	386710	459490	1.42202	0.446749	-1.16246	down
pme1178	C10H13N5O5	Guanosine	Nucleotides and derivatives	Nucleotides and derivatives	118-00-3	A	16264000	13447000	15466000	17743000	13573000	14043000	0.0123474	1.00403	0.00580036	insig
pme1184	C10H13N5O4	Deoxyguanosine	Nucleotides and derivatives	Nucleotides and derivatives	961-07-9	B	1537000	1087100	951240	1002800	916050	889640	0.874546	0.785517	-0.348286	insig
pme1194	C9H13N3O4	Deoxycytidine	Nucleotides and derivatives	Nucleotides and derivatives	951-77-9	B	416920	167450	201790	295770	300670	317470	0.557168	1.1625	0.217229	insig
pme1210	C5H11NO2S	L-Methionine	Amino acids and derivatives	Amino acids and derivatives	63-68-3	A	5992800	4542300	4349300	9153100	8789300	10511000	1.36608	1.91163	0.9348	insig
pme1228	C11H12N2O3	5-Hydroxy-L-tryptophan	Amino acids and derivatives	Amino acids and derivatives	56-69-9	B	333830	313740	243130	697810	690990	815730	1.4026	2.47505	1.30746	up
pme1286	C14H20N6O5S	S-(5'-Adenosy)-L-homocysteine	Amino acids and derivatives	Amino acids and derivatives	979-92-0	A	2207800	1342200	1434600	2284300	2058800	1876800	0.843009	1.24782	0.319414	insig
pme1383	C8H11NO3	Pyridoxine	Others	Vitamin	65-23-6	B	1862600	1712800	1387600	777300	713890	700730	1.40811	0.441652	-1.17902	down
pme1397	C15H11O5+	Pelargonidin	Flavonoids	Anthocyanins	7690-51-9	B	12204	15591	21888	13986	8552.7	4897.5	1.0089	0.552225	-0.856672	insig
pme1419	C6H14ClNO2S	L-Methionine methyl ester	Amino acids and derivatives	Amino acids and derivatives	2491-18-1	B	173380	281680	267940	352450	301410	355490	1.06171	1.39606	0.481359	insig
pme1439	C9H8O3	p-Coumaric acid	Phenolic acids	Phenolic acids	501-98-4	B	55344	146900	100950	61516	82543	81318	0.510883	0.743343	-0.427901	insig
pme1474	C11H15N5O3S	5'-Deoxy-5'-(methylthio)adenosine	Nucleotides and derivatives	Nucleotides and derivatives	2457-80-9	A	38126000	29958000	35139000	29011000	29617000	25803000	1.11361	0.817948	-0.28992	insig
pme1540	C28H32O16	Isorhamnetin 3-O-neohesperidoside	Flavonoids	Flavonols	55033-90-4	B	348100	379960	324590	336090	349860	375960	0.137872	1.0088	0.0126357	insig
pme1587	C21H20O9	Daidzin (Daidzein 7-O-Glucoside)	Flavonoids	Isoflavones	552-66-9	A	16107000	39136000	9991500	9617100	31465000	22978000	0.0455268	0.981997	-0.0262091	insig
pme1605	C27H30O15	Kaempferol 3-O-robinobioside(Biorobin)	Flavonoids	Flavonols	17297-56-2	A	823180	897720	797580	821900	753220	834940	0.595405	0.95695	-0.0634842	insig
pme1691	C7H16NO2	Acetylcholine	Alkaloids	Alkaloids	60-31-1	B	125990	135850	119970	115700	119400	95511	1.01503	0.865905	-0.20772	insig
pme1816	C16H18O9	Neochlorogenic acid(5-O-Caffeoylquinic acid)	Phenolic acids	Phenolic acids	906-33-2	B	81782	90853	60056	41570	57584	68374	0.933418	0.719959	-0.474013	insig
pme2019	C5H10O5	DL-Arabinose	Others	Saccharides and Alcohols	147-81-9	B	3066700	2324900	1969700	5021600	5618700	5933300	1.36866	2.25145	1.17085	up
pme2122	C5H9N3	Histamine	Amino acids and derivatives	Amino acids and derivatives	51-45-6	B	931910	587880	569200	549890	661700	614760	0.448871	0.874274	-0.193842	insig
pme2237	C6H14O6	Dulcitol	Others	Saccharides and Alcohols	608-66-2	B	132060	195010	218040	119600	130110	130420	1.05974	0.697345	-0.520054	insig
pme2266	C10H16N2O3S	Biotin	Others	Vitamin	58-85-5	B	920770	1462900	1671400	1364100	832620	703320	0.797004	0.715164	-0.483654	insig
pme2268	C7H7NO2	Trigonelline	Alkaloids	Alkaloids	535-83-1	A	21040000	23912000	35050000	27551000	20475000	21802000	0.461737	0.872828	-0.19623	insig
pme2459	C21H20O11	Luteolin 7-O-glucoside(Cynaroside)	Flavonoids	Flavonoid	5373-11-5	A	28008000	37957000	36655000	25792000	30890000	39006000	0.31553	0.93245	-0.100902	insig
pme2482	C7H6O3	Protocatechuic aldehyde	Flavonoids	Flavanols	139-85-5	A	111680	92643	104420	92474	128250	112410	0.44969	1.079	0.109696	insig
pme2493	C27H30O14	Kaempferol 3,7-dirhamnoside(Kaempferitrin)	Flavonoids	Flavonols	482-38-2	B	81514	77943	100270	80243	70141	77374	0.835866	0.876913	-0.189494	insig
pme2559	C6H9NO5	N-Acetylaspartate	Amino acids and derivatives	Amino acids and derivatives	997-55-7	B	86187	101480	130710	141260	145980	123630	1.0219	1.29051	0.367946	insig
pme2596	C8H9NO4	4-Pyridoxic acid	Others	Vitamin	82-82-6	A	521180	522420	580810	660240	648090	622590	1.30722	1.18869	0.249373	insig
pme2602	C3H8NO6P	O-Phospho-L-serine	Amino acids and derivatives	Amino acids and derivatives	407-41-0	B	88558	52916	45551	64693	60024	71467	0.302521	1.04897	0.0689763	insig
pme2634	C5H11NO2	DL-Norvaline	Amino acids and derivatives	Amino acids and derivatives	760-78-1	B	6239700	4237800	4135300	20476000	17714000	21842000	1.41322	4.10818	2.0385	up
pme2693	C6H14N2O	N-Acetylputrescine	Alkaloids	Alkaloids	18233-70-0	B	26502	30468	23110	25432	24344	22539	0.722642	0.903034	-0.147147	insig
pme2801	C6H6N4O2	7-Methylxanthine	Nucleotides and derivatives	Nucleotides and derivatives	552-62-5	B	16802	11424	9971.1	29364	26287	27070	1.33489	2.16564	1.11479	up
pme2914	C6H10O5	3-Hydroxy-3-methylpentane-1,5-dioic acid	Amino acids and derivatives	Amino acids and derivatives	503-49-1	A	2339700	1680100	2656600	3281700	3078200	2582200	1.00728	1.33936	0.421543	insig
pme3007	C9H14N2O12P2	Uridine 5’-diphosphate	Nucleotides and derivatives	Nucleotides and derivatives	27821-45-0	B	58530	46518	54804	86543	95482	99254	1.39363	1.75962	0.815265	insig
pme3011	C4H9NO2	γ-Aminobutyric acid	Organic acids	Organic acids	56-12-2	B	29280000	29475000	27655000	13070000	14567000	14704000	1.42831	0.490001	-1.02914	down
pme3017	C4H9NO2	2-Aminoisobutyric acid	Amino acids and derivatives	Amino acids and derivatives	62-57-7	B	18376000	18358000	17888000	15461000	18063000	16942000	0.947914	0.923913	-0.11417	insig
pme3033	C4H9NO2	N,N-Dimethylglycine	Amino acids and derivatives	Amino acids and derivatives	1118-68-9	B	21144000	20982000	20013000	9674700	10894000	10147000	1.43267	0.494306	-1.01652	down
pme3154	C6H12O4	(Rs)-Mevalonic acid	Organic acids	Organic acids	150-97-0	B	258400	530310	589310	613440	616960	479160	0.630157	1.24059	0.311028	insig
pme3184	C10H14N5O6P	2'-Deoxyadenosine-5'-monophosphate	Nucleotides and derivatives	Nucleotides and derivatives	653-63-4	B	627040	632900	608360	396170	642270	640270	0.522176	0.898523	-0.154373	insig
pme3188	C9H13N2O9P	Uridine 5'-monophosphate	Nucleotides and derivatives	Nucleotides and derivatives	58-97-9	B	152840	140790	274340	358610	136940	178360	0.256746	1.18652	0.246741	insig
pme3193	C4H7NO3	N-Acetylglycine	Amino acids and derivatives	Amino acids and derivatives	543-24-8	B	10909	8863.8	8583.3	24662	9291.6	14033	0.873197	1.69228	0.758972	insig
pme3227	C27H30O14	Vitexin 2''-O-β-L-rhamnoside	Flavonoids	Flavonoid carbonoside	64820-99-1	B	482110	468370	418470	531750	532070	477780	1.02758	1.12612	0.171359	insig
pme3337	C14H17N5O8	N6-Succinyl Adenosine	Nucleotides and derivatives	Nucleotides and derivatives	4542-23-8	A	1243500	1748300	1983300	3136200	1625200	1860500	0.671846	1.33101	0.41252	insig
pme3382	C6H11NO4	N-Acetylthreonine	Amino acids and derivatives	Amino acids and derivatives	17093-74-2	A	111740	118910	126540	350850	220790	222770	1.32746	2.22405	1.15319	up
pme3400	C22H22O10	Sissotrin	Flavonoids	Isoflavones	5928-26-7	B	158280	175320	162410	62305	145820	128720	0.914271	0.679109	-0.558284	insig
pme3443	C11H12O4	Sinapinaldehyde	Phenolic acids	Phenolic acids	4206-58-0	B	16586	10454	13717	7229	8350.2	8015.7	1.26797	0.578917	-0.788573	insig
pme3459	C20H28O3	Caffeyl alcohol	Phenolic acids	Phenolic acids	469-83-0	B	609970	382440	600280	348970	515360	418540	0.680314	0.805474	-0.312091	insig
pme3509	C15H10O4	7,4'-Dihydroxyflavone	Flavonoids	Flavonoid	2196-14-7	A	287320	206540	226470	324900	264260	196520	0.27399	1.09072	0.125284	insig
pme3705	C6H10O7	D-Glucoronic acid	Others	Saccharides and Alcohols	6556-12-3	A	294750	334270	241930	445630	598640	580970	1.32805	1.86605	0.899991	insig
pme3732	C9H13N3O5	Cytidine	Nucleotides and derivatives	Nucleotides and derivatives	65-46-3	B	12693000	7554700	6881100	5872700	7856900	7044800	0.707505	0.765769	-0.385018	insig
pme3961	C10H13N5O3	Deoxyadenosine	Nucleotides and derivatives	Nucleotides and derivatives	958-09-8	B	1764500	1284000	1400300	1093000	1413300	1177600	0.873363	0.828066	-0.272182	insig
pme3967	C12H17N5O5	2-(Dimethylamino)guanosine	Nucleotides and derivatives	Nucleotides and derivatives	2140-67-2	B	836170	483920	567280	750580	592710	514930	0.0191049	0.984555	-0.022456	insig
pme3968	C6H7N5O	7-Methylguanine	Nucleotides and derivatives	Nucleotides and derivatives	578-76-7	B	161470	167320	231190	157560	103240	87028	1.11202	0.621144	-0.687001	insig
pmf0424	C25H24O12	Isochlorogenic acid B	Phenolic acids	Phenolic acids	14534-61-3	B	9	9	9	20487	21923	31831	1.44126	2749.67	11.425	up
pmf0440	C10H10O2	4-MethoxycinnaMaldehyde	Phenolic acids	Phenolic acids	1963-36-6	B	301670	337390	358580	176090	140740	165870	1.40218	0.483842	-1.04739	down
pmf0608	C9H6O3	Oxalic acid	Phenolic acids	Phenolic acids	93-35-6	B	7869.8	17695	13303	14893	10417	7328.5	0.388258	0.839731	-0.252001	insig
pmn001367	C13H16O9	Protocatechuic acid-4-glucoside	Phenolic acids	Phenolic acids	-	A	34034000	29344000	33612000	31434000	37805000	34908000	0.64866	1.07379	0.102713	insig
pmn001378	C26H32O11	Terpineol monoglucoside	Lignans and Coumarins	Lignans	-	B	909200	948480	681050	477290	489220	472920	1.35354	0.566988	-0.818609	insig
pmn001382	C25H24O12	Isochlorogenic acid A	Phenolic acids	Phenolic acids	2450-53-5	B	19178	18366	12985	8334.7	10850	7239.6	1.2862	0.522953	-0.935246	insig
pmn001419	C15H18O8	1-O-[(E)-p-Cumaroyl]-β-D-glucopyranose	Phenolic acids	Phenolic acids	-	A	31259000	42304000	39546000	19753000	34246000	31458000	0.868038	0.755528	-0.404443	insig
pmn001420	C15H18O9	1-O-[(E)-Caffeoyl]-β-D-glucopyranose	Phenolic acids	Phenolic acids	-	A	2477600	3781700	3267700	2719400	4446200	4061700	0.549132	1.17847	0.236917	insig
pmn001421	C16H18O8	3-O-(E)-p-Coumaroyl quinic acid	Phenolic acids	Phenolic acids	87099-71-6	B	1871100	2417600	2839500	2490600	3001700	2223200	0.384964	1.08239	0.114222	insig
pmn001495	C19H38O4	Hexadecanoic acid 2,3-dihydroxypropyl ester	Lipids	Glycerol ester	542-44-9	A	11782000	8919700	9097600	8621400	8068200	6442200	1.04054	0.776253	-0.365401	insig
pmn001517	C15H22O8	3,4,5-Trimethoxyphenyl-β-D-Glucopyranoside	Phenolic acids	Phenolic acids	-	B	4961300	2892800	3234400	2242200	2396700	2770800	1.04515	0.668233	-0.581577	insig
pmn001518	C13H16O10	1-O-Galloyl-β-D-glucose	Phenolic acids	Phenolic acids	-	A	470090	438530	818370	376210	328030	345180	1.07687	0.607658	-0.718668	insig
pmn001578	C16H32O2	Hexadecanoic acid	Phenolic acids	Phenolic acids	57-10-3	A	42623000	41920000	35336000	48894000	43354000	41972000	0.846459	1.11963	0.163021	insig
pmn001583	C27H30O16	Bioquercetin	Flavonoids	Flavonols	52525-35-6	B	165500	145220	87514	70824	159790	211680	0.103968	1.11064	0.151389	insig
pmn001606	C20H38O2	Eicosenoic acid	Lipids	Free fatty acids	26764-41-0	B	110150	112040	76037	169670	160810	162700	1.28693	1.65371	0.725703	insig
pmn001610	C20H36O2	Eicosadienoic acid	Lipids	Free fatty acids	5598-38-9	B	119230	164120	106540	230570	199670	216700	1.27245	1.65929	0.730565	insig
pmn001627	C13H16O10	Glucogallin	Phenolic acids	Phenolic acids	58511-73-2	A	380580	387960	762500	433800	264240	464740	0.551089	0.759471	-0.396934	insig
pmn001668	C22H24O8	Apigenin-3-O-α-L-rhamnoside	Flavonoids	Flavonoid	-	B	46187	68477	51559	39786	37773	43942	1.10394	0.730952	-0.452152	insig
pmn001682	C9H8O4	Sorbic acid	Phenolic acids	Phenolic acids	110-44-1	B	235200	709250	179370	83719	90518	116600	1.16122	0.258793	-1.95013	down
pmn001684	C12H18O4	Tuberonic Acid	Phenolic acids	Phenolic acids	124649-26-9	A	16886	42866	21033	21285	20412	14937	0.633198	0.701046	-0.512419	insig
pmn001686	C16H32O4	10,16-Dihydroxy-palmitic acid	Lipids	Free fatty acids	3233-90-7	A	105320	110880	75844	135540	146210	193890	1.21316	1.62866	0.703684	insig
pmn001688	C18H32O3	9S-Hyroxy-10E,12E-octadecadienoic acid	Lipids	Free fatty acids	-	A	8009100	9180900	9133600	6965500	8588700	7037200	1.00374	0.858218	-0.220583	insig
pmn001689	C18H32O4	9-Hydroxy-12-oxo-10-octadecenoic acid	Lipids	Free fatty acids	-	A	5365800	2466700	2535100	7500800	5544600	5556300	1.09159	1.79421	0.843353	insig
pmn001691	C18H32O5	9,12,13-Trihyroxy-10,15-octadecadienoic acid	Lipids	Free fatty acids	-	A	9822500	9308100	9197400	7096200	6953600	6542700	1.41941	0.726931	-0.46011	insig
pmn001694	C18H34O5	9,10,13-Trihyroxy-11-octadecadienoic acid	Lipids	Free fatty acids	-	A	11638000	8762100	9229200	8376200	8173200	6590300	1.0643	0.780974	-0.356654	insig
pmn001695	C16H20O10	Trihydroxycinnamoylquinic acid	Phenolic acids	Phenolic acids	-	B	254380	307950	298470	174560	370010	265210	0.316828	0.94073	-0.0881481	insig
pmn001698	C21H20O11	Luteolin-7-O-β-D-glucuronide	Flavonoids	Flavonoid	-	B	64257	140330	126190	42848	73896	68095	0.974587	0.558802	-0.83959	insig
pmn001702	C21H18O12	Tetahydroxy-flavone-7-O-β-D-glucuronide	Flavonoids	Flavonoid	-	B	16563	15102	22441	20722	18335	11197	0.319545	0.928806	-0.10655	insig
pmn001713	C27H30O15	Luteolin-7-O-β-D-rutinoside	Flavonoids	Flavonoid	-	B	46173	46905	46042	41229	49617	54826	0.360408	1.0471	0.0663938	insig
pmn001728	C15H18N2O4	N-Acetyl-DL-tryptophan	Amino acids and derivatives	Amino acids and derivatives	87-32-1	B	158340	112990	148990	505210	429900	544480	1.41767	3.52015	1.81564	up
pmn001738	C17H24O11	Oleoside 11-methyl ester	Phenolic acids	Phenolic acids	60539-23-3	B	47764	11146	26259	28028	24518	24859	0.117719	0.90884	-0.137902	insig
pmp000086	C13H16O6	1-Feruloyl-sn-glycerol	Phenolic acids	Phenolic acids	-	B	1148300	1412200	1801000	1139400	1011400	1033400	1.06785	0.73007	-0.453893	insig
pmp000087	C13H16O6	2-Feruloyl-sn-glycerol	Phenolic acids	Phenolic acids	-	B	644810	661000	733970	529210	559290	480770	1.32102	0.769333	-0.37832	insig
pmp000116	C21H20O10	Apigenin-8-C-glucoside	Flavonoids	Flavonoid carbonoside	3681-93-4	B	193920	145960	195790	206920	198800	174730	0.523384	1.0836	0.115827	insig
pmp000126	C27H30O16	Luteolin-6,8-di-C-glucoside	Flavonoids	Flavonoid	29428-58-8	B	7269.7	2606.9	7970.7	24002	62382	37947	1.31461	6.96638	2.80041	up
pmp000127	C28H32O16	Chysoeriol-6,8-di-C-glucoside	Flavonoids	Flavonoid carbonoside	-	B	2185400	1423300	782200	1849600	1946800	1936300	0.725121	1.30559	0.384698	insig
pmp000191	C23H22O11	6''-O-Acetylgenistin	Flavonoids	Isoflavones	73566-30-0	A	517170	716060	714230	330400	682990	444470	0.811652	0.748596	-0.417742	insig
pmp000192	C24H24O11	"6""-O-Acetylglycitin"	Flavonoids	Isoflavones	134859-96-4	A	34241	98571	24690	17405	142390	86470	0.299458	1.56357	0.644841	insig
pmp000193	C24H22O12	"6""-O-Malonyldaidzin"	Flavonoids	Isoflavones	124590-31-4	A	34951000	83541000	20345000	19988000	68522000	44188000	0.00659914	0.955783	-0.0652455	insig
pmp000194	C24H22O13	"6""-O-Malonylgenistin"	Flavonoids	Isoflavones	51011-05-3	A	1329500	1349300	1333400	1081800	1567400	1461100	0.0914467	1.02445	0.0348502	insig
pmp000195	C25H24O13	"6""-O-Malonylglycitin"	Flavonoids	Isoflavones	137705-39-6	A	12238000	24109000	7510000	3136300	21739000	15307000	0.249897	0.916212	-0.126247	insig
pmp000196	C42H64O12	Soyasaponin γa	Terpenoids	Triterpene Saponin	-	B	10350	30677	19015	9	9	9	1.43624	0.000449685	-11.1188	down
pmp000197	C42H68O14	Soyasaponin βb’	Terpenoids	Triterpene Saponin	-	A	23562000	21795000	25033000	29755000	27585000	27699000	1.29056	1.20811	0.272754	insig
pmp000199	C48H74O17	Soyasaponin γg	Terpenoids	Triterpene Saponin	-	A	6840000	10702000	8285900	5206300	1130300	2116300	1.17892	0.327278	-1.61141	down
pmp000200	C48H76O18	Soyasaponin Be (DehydroSoyasaponin I)	Terpenoids	Triterpene Saponin	117210-14-7	A	16928000	7268900	11929000	26957000	27023000	30904000	1.27014	2.34967	1.23246	up
pmp000201	C48H78O18	Soyasaponin I (Soyasaponin Bb)	Terpenoids	Triterpene Saponin	51330-27-9	A	24001000	19464000	24016000	25988000	25778000	26486000	1.06919	1.15962	0.213646	insig
pmp000202	C48H76O19	Soyasaponin Bd	Terpenoids	Triterpene Saponin	-	A	67378	42634	63655	105140	76145	107730	1.18812	1.66419	0.734821	insig
pmp000203	C48H78O19	Soyasaponin V (Soyasaponin Ba)	Terpenoids	Triterpene Saponin	114590-20-4	A	66272	64330	81660	59002	43030	52251	1.15474	0.726852	-0.460267	insig
pmp000205	C54H84O21	Soyasaponin VI (Soyasaponin Bg)	Terpenoids	Triterpene Saponin	143519-54-4	A	18590000	22375000	19602000	12817000	4966100	7270700	1.24753	0.413654	-1.2735	down
pmp000232	C16H18O8	Cis-3-p-coumaric quinic acid	Phenolic acids	Phenolic acids	-	B	199370	188750	306580	360210	343290	286530	1.06606	1.42512	0.511082	insig
pmp000344	C15H10O5	3’,4’,7-Trihydroxyflavone	Flavonoids	Flavonoid	2150-11-0	B	711160	551280	453230	404270	428980	371160	1.12969	0.702006	-0.510445	insig
pmp000352	C20H18O5	Licoflavone C	Flavonoids	Flavonoid	72357-31-4	B	223240	1047800	246860	211820	482470	236210	0.374154	0.613018	-0.705999	insig
pmp000415	C22H22O10	3'-Methoxydaidzin	Flavonoids	Isoflavones	200127-80-6	A	139510	159190	157930	53495	139370	109680	0.911288	0.66256	-0.593876	insig
pmp000416	C16H12O5	3'-Methoxydaidzein	Flavonoids	Isoflavones	21913-98-4	A	13171	62334	28591	11894	14990	7513.6	1.01711	0.330441	-1.59753	down
pmp000417	C21H20O9	Daidzein-4'-glucoside	Flavonoids	Isoflavones	-	A	15649000	36036000	9916500	9531800	32759000	20782000	0.0671233	1.02388	0.0340525	insig
pmp000545	C16H18O9	4-Caffeoylquinic acid	Phenolic acids	Phenolic acids	905-99-7	B	161820	272730	273100	224090	254040	195990	0.110194	0.952618	-0.0700306	insig
pmp000549	C22H22O9	Formononetin 7-O-β-D-glycoside	Flavonoids	Isoflavones	486-62-4	A	1403400	3063700	1408500	1107700	2098400	1645900	0.338057	0.825788	-0.276157	insig
pmp000571	C15H10O5	Apigenin	Flavonoids	Flavonoid	520-36-5	A	4609300	4133200	3039000	2904700	3533200	3371800	0.761484	0.832636	-0.264242	insig
pmp000573	C22H22O10	Acacetin-7-O-galactoside	Flavonoids	Flavonoid	-	B	189180	195000	186990	70750	160350	132510	1.0209	0.636606	-0.651528	insig
pmp000575	C22H22O10	Tilianin(Acacetin-7-O-β-D-glucoside)	Flavonoids	Flavonoid	4291-60-5	B	138940	161660	141120	46291	115440	103430	1.00405	0.600292	-0.736264	insig
pmp000580	C21H20O12	Isoquercitrin(Quercetin 3-O-β-D-glucoside)	Flavonoids	Flavonols	482-35-9	B	50371	46254	29751	57277	35248	67993	0.598251	1.27016	0.345013	insig
pmp000581	C23H22O11	Apigenin-7-O-(6'-O-acetyl)-β-D-glucoside	Flavonoids	Flavonoid	-	A	1231000	1544800	1542300	883020	1402000	959780	0.990221	0.751442	-0.412267	insig
pmp000585	C24H22O13	Apigenin-7-O-(6-O-Malonyl Glucoside)	Flavonoids	Flavonoid	-	A	3894900	3012400	2950500	2311000	3164600	2930700	0.744847	0.852756	-0.229795	insig
pmp000587	C24H22O14	Luteolin-7-O-(6'-O-malonyl)-β-D-glucoside	Flavonoids	Flavonoid	-	A	40178	77659	48911	29865	42431	25915	1.05767	0.588979	-0.763713	insig
pmp000588	C25H24O14	Diosmetin-7-O-(6'-O-malonyl)-β-D-glucoside	Flavonoids	Flavonoid	-	A	159850	143780	150860	104790	209050	190100	0.219639	1.1088	0.149003	insig
pmp000593	C27H30O15	Luteolin-7-O-rutinoside	Flavonoids	Flavonoid	3563-98-2	A	3457300	2638900	2667600	2308600	3096900	3183800	0.0980351	0.980089	-0.029016	insig
pmp000594	C28H32O15	Diosmetin-7-O-rutin	Flavonoids	Flavonoid	-	A	17843	42954	43367	37244	34976	26129	0.00452692	0.944175	-0.0828745	insig
pmp000595	C27H30O16	Luteolin-7,3'-Di-O-β-D-Glucoside	Flavonoids	Flavonoid	257-724-7	A	931610	1010300	729780	848720	757650	751730	0.717872	0.882625	-0.180128	insig
pmp000596	C27H30O17	Quercetin 3,7-bis-O-β-D-glucoside	Flavonoids	Flavonols	-	B	47725	117570	105330	26350	81609	62268	0.691745	0.629014	-0.668835	insig
pmp001106	C27H30O15	Vitexin-2-O-D-glucopyranoside	Flavonoids	Flavonoid carbonoside	-	B	111910	115980	103660	111920	115550	111720	0.448393	1.02304	0.0328672	insig
pmp001127	C16H12O6	Chrysoeriol	Flavonoids	Flavonoid	491-71-4	B	14624	114290	26510	17838	16938	8169.5	0.8666	0.276312	-1.85563	insig
pmp001248	C20H30NO9+	Caffeoylcholine 5-glucoside	Alkaloids	Alkaloids	-	B	94693	120480	100540	30780	71979	56950	1.16456	0.505868	-0.983168	insig
pmp001249	C20H30NO9+	Caffeoylcholine 6-glucoside	Alkaloids	Alkaloids	-	B	93754	112560	92664	24212	63101	57255	1.12889	0.483541	-1.04829	down
pmp001250	C26H51NO7P+	PC(18:2)	Lipids	PC	-	A	28273000	50511000	65451000	10994000	16635000	9194700	1.31683	0.255303	-1.96971	down
pmp001251	C26H51NO7P+	PC(18:2)isomer	Lipids	PC	-	A	50453000	87221000	128070000	19220000	26644000	13849000	1.31866	0.224701	-2.15392	down
pmp001264	C16H35NO2	Hexadecylsphingosine	Lipids	Sphingolipids	-	A	12529000	11689000	13594000	2461900	3283800	2617400	1.42911	0.221176	-2.17673	down
pmp001270	C24H48NO7P	LysoPC(16:2)	Lipids	LPC	-	B	509980	628860	1095200	545020	693060	523880	0.524765	0.788688	-0.342474	insig
pmp001271	C33H58O14	2,3-Dihydroxypropyl-9,12-octadecadienoate-hexose-hexose	Lipids	Free fatty acids	-	A	188790	224740	183440	168850	175570	154800	1.12371	0.836256	-0.257983	insig
pmp001273	C26H50NO7P	LysoPC(18:2)	Lipids	LPC	-	A	27992000	50392000	64285000	11060000	15252000	8752900	1.32915	0.245778	-2.02457	down
pmp001275	C31H61O14N	3-Hydroxypropyl palmitate glc-glucosamine	Alkaloids	Alkaloids	-	A	16642000	17116000	13326000	19769000	18829000	16073000	0.839103	1.16114	0.215539	insig
pmp001276	C33H56O14	2,3-Dihydroxypropyl-9,12,15-octadecatrienoate-hexose-hexose	Lipids	Free fatty acids	-	A	2635100	2711600	2451600	3314700	2793400	2537400	0.696077	1.10864	0.14879	insig
pmp001278	C24H50NO7P	LysoPC(16:1)	Lipids	LPC	-	A	13880000	14383000	25815000	12116000	8192800	4725700	1.11431	0.462933	-1.11112	down
pmp001281	C26H52NO7P	LysoPC(18:1)	Lipids	LPC	-	A	2750500	6596900	11479000	1654100	2732700	1445300	1.13101	0.280034	-1.83633	down
pmp001283	C21H38O4	Glyceryl linoleate	Lipids	Glycerol ester	26545-74-4	A	52930	95975	84107	100300	89426	112700	0.868799	1.2979	0.376178	insig
pmp001285	C8H4O3	Phthalic anhydride	Phenolic acids	Phenolic acids	85-44-9	A	2188300	2067500	1801400	1193900	1618300	1701700	1.0978	0.745212	-0.424277	insig
pmp001286	C26H54NO7P	LysoPC(18:0)	Lipids	LPC	-	A	1770400	2201200	4238500	1326500	906390	353350	1.15616	0.315007	-1.66654	down
pmp001287	C8H9N	N-Benzylmethylene isomethylamine	Alkaloids	Alkaloids	-	A	10912000	6654900	5708600	28450000	26936000	29705000	1.38194	3.65582	1.87019	up
pmp001309	C21H20O12	6-Hydroxykaempferol-7-O-glucoside	Flavonoids	Flavonols	-	B	96629	239420	68243	49452	139580	79759	0.502246	0.664844	-0.588913	insig
pmp001310	C27H30O17	6-Hydroxykaempferol-3,6-O-Diglucoside	Flavonoids	Flavonols	-	B	1181300	1171600	1036500	837520	907220	1052600	1.10022	0.82532	-0.276974	insig
pmp001311	C27H30O17	6-Hydroxykaempferol-7,6-O-Diglucoside	Flavonoids	Flavonols	-	B	56132	207780	156950	25409	119970	91955	0.635003	0.563924	-0.826428	insig
pmp001314	C33H40O21	6-Hydroxykaempferol-3-O-rutin-6-O-glucoside	Flavonoids	Flavonols	-	A	147340	175630	174390	147640	159580	152700	0.752213	0.924723	-0.112908	insig
