# Supplementary material for: Physiology and metabonomics reveal differences in drought resistance among soybean varieties
Source: Bot Stud. 2022 Mar 25;63:8. doi: 10.1186/s40529-022-00339-8 (PMC8948310; doi:10.1186/s40529-022-00339-8)
Supplement: Supplementary file 4 — Additional file 4: Table S2. Metabolites identified in HN65. [file 40529_2022_339_MOESM4_ESM.xlsx]

## Sheet: Sheet1
Index	Formula	Compounds	Class I	Class II	CAS	Level	HN65-CK1	HN65-CK2	HN65-CK3	HN65-DS1	HN65-DS2	HN65-DS3	VIP	Fold_Change	Log2FC	Type
GQ512002	C28H32O16	Isorhamnetin-3-O-rutinoside	Flavonoids	Flavonols	604-80-8	B	97516	122800	86553	76710	103300	101480	0.368144	0.917297	-0.124539	insig
GQ512005	C27H30O15	Kaempferol-3-O-glucoside-7-O-rhamnoside	Flavonoids	Flavonols	-	A	6008500	8265000	5921500	5032000	8075100	8265800	0.150456	1.05833	0.0817845	insig
GQ512006	C27H30O16	Quercetin-3-O-glucoside-7-O-rhamnoside	Flavonoids	Flavonols	-	B	56838	64211	41312	50633	53359	38639	0.447326	0.878481	-0.186918	insig
Huasheng_mad2116	C22H18O10	Di-p-Coumaroyltartaric acid	Phenolic acids	Phenolic acids	-	B	971670	951250	918890	672310	605340	679600	1.27237	0.688734	-0.537982	insig
Li512117	C27H30O16	Quercetin 3-O-rhanosylgalactoside	Flavonoids	Flavonols	-	B	56057	80571	51864	39028	44567	47230	0.99319	0.694061	-0.526865	insig
Lmdp003577	C21H20O10	Genistin (Genistein 7-O-Glucoside)	Flavonoids	Isoflavones	529-59-9	A	11323000	11257000	10049000	8030100	10235000	13097000	0.239911	0.961173	-0.0571326	insig
Lmdp003994	C23H24O10	Wistin	Others	Others	19046-26-5	A	26820000	10980000	22562000	17434000	32892000	20235000	0.340781	1.16896	0.22523	insig
Lmdp005525	C17H14O5	Afrormosin	Others	Others	550-79-8	A	2640000	1623500	8374500	1851300	1887600	2010200	0.656211	0.454906	-1.13636	insig
Lmdp005647	C41H66O13	Soyasaponin IV	Terpenoids	Triterpene Saponin	108906-97-4	A	482700	435650	369440	376830	434030	472250	0.01109	0.996366	-0.0052525	insig
Lmdp005678	C42H68O14	Soyasaponin III	Terpenoids	Triterpene Saponin	55304-02-4	A	20177000	19374000	19415000	28617000	32356000	32719000	1.28435	1.58892	0.668043	insig
Lmdp005758	C51H82O22	Soyasaponin A6	Terpenoids	Triterpene Saponin	-	A	23632	32014	31414	35880	31211	34696	0.787295	1.16916	0.225471	insig
Lmdp006387	C53H82O21	Soyasaponin αa	Terpenoids	Triterpene Saponin	-	A	30147	15330	23967	26229	28362	36552	0.736714	1.31247	0.392282	insig
Qingke_Rfmb087-1-1	C18H32O4	13-Oxo-9-hydroxy-10-octadecenoic acid	Lipids	Free fatty acids	-	B	2220300	2657800	2546200	2345100	2323200	2773100	0.0166241	1.0023	0.00331906	insig
Qingke_Rfmb089-2-3	C18H34O4	9,10-Dihydroxy-12-octadecenoic acid	Lipids	Free fatty acids	263399-34-4	B	159910	152440	155670	110400	115100	142350	1.08971	0.785971	-0.347453	insig
Qingke_Rfmb090-1-3	C18H32O3	13-Hydroxy-9,11-octadecadienoic acid	Lipids	Free fatty acids	5204-88-6	A	6492700	8728300	8131200	6917700	6327000	6878000	0.796004	0.861705	-0.214735	insig
Qingke_Rfmb091-1-1	C18H32O3	9-Hydroxy-10,12-octadecadienoic acid	Lipids	Free fatty acids	15514-85-9	A	7134100	9872000	9066600	7562500	7024400	7542200	0.808624	0.848746	-0.236595	insig
Qingke_Rfmb257-der01-3	C26H32O11	Pinoresinol-Hexose	Lignans and Coumarins	Lignans	-	B	487040	705310	560850	397040	461360	473550	0.969243	0.759725	-0.396451	insig
Qingke_Rfmb257-der14-2	C28H34O12	Pinoresinol-acetylglucose	Lignans and Coumarins	Lignans	-	A	2364600	3159100	2854700	2546800	2658600	1941800	0.706668	0.853051	-0.229297	insig
Qingke_Rfmb319-1-2	C6H11NO2	Pipecolic acid	Amino acids and derivatives	Amino acids and derivatives	4043-87-2	A	666390	914360	3120100	816590	1165500	866900	0.390152	0.606058	-0.722471	insig
YC512118	C18H35NO	Octadecenoic amide	Others	Others	-	A	547430	321180	433410	697830	543140	726170	1.01197	1.51084	0.595348	insig
mws0001	C4H8N2O3	L-Asparagine Anhydrous	Amino acids and derivatives	Amino acids and derivatives	70-47-3	B	75474	118340	162120	228050	129090	44121	0.0647066	1.12735	0.172931	insig
mws0005	C10H12N2	Tryptamine	Alkaloids	Plumerane	61-54-1	B	66535	86857	73901	469060	256700	218470	1.23054	4.15424	2.05459	up
mws0014	C10H10O4	Ferulic acid	Phenolic acids	Phenolic acids	1135-24-6	A	2570000	2570800	2507800	1625400	2020200	2594600	0.820928	0.815862	-0.293603	insig
mws0018	C10H26N4	Spermine	Alkaloids	Phenolamine	71-44-3	A	36408000	34257000	34155000	30623000	32820000	30285000	1.13046	0.89418	-0.161362	insig
mws0027	C9H10O5	Syringic acid	Phenolic acids	Phenolic acids	530-57-4	A	30391	26152	25322	19209	17039	31103	0.645215	0.822708	-0.281547	insig
mws0028	C8H8O4	Vanillic acid	Phenolic acids	Phenolic acids	121-34-6	A	130910	138700	112650	46244	39877	38368	1.29073	0.325666	-1.61854	down
mws0034	C22H18O11	Epigallocatechin gallate	Flavonoids	Flavanols	989-51-5	B	14162	20418	18022	10598	8389.4	8391.4	1.21324	0.52049	-0.942058	insig
mws0037	C16H12O4	Formononetin	Flavonoids	Isoflavones	485-72-3	A	1430100	562330	2007800	819460	180190	505080	0.858132	0.376161	-1.41058	insig
mws0042	C15H14O7	(-)-Epigallocatechin	Flavonoids	Flavanols	970-74-1	B	7749.3	7669.5	8252.8	9431.8	7369.7	7653.7	0.215932	1.0331	0.046984	insig
mws0054	C15H14O6	Catechin	Flavonoids	Flavanols	154-23-4	B	9	9	9	6700	4718.2	5671.3	1.30729	632.944	9.30594	up
mws0057	C21H22O11	Eriodictyol 7-O-glucoside	Flavonoids	Dihydroflavone	38965-51-4	B	801690	781330	805370	679200	1011200	918230	0.379367	1.09221	0.127254	insig
mws0059	C27H30O16	Rutin	Flavonoids	Flavonols	153-18-4	B	43334	54612	60956	67103	62258	40510	0.160355	1.06903	0.0963023	insig
mws0063	C15H10O5	Genistein (4',5,7-Trihydroxyisoflavone)	Flavonoids	Isoflavones	446-72-0	A	6276600	8193400	9721800	7349100	7947000	8160900	0.103025	0.969626	-0.0444996	insig
mws0072	C21H20O10	Apigenin 5-O-glucoside	Flavonoids	Flavonoid	28757-27-9	A	403730	718520	418200	311610	397460	572140	0.421226	0.831712	-0.265845	insig
mws0089	C21H20O11	Kaempferol 7-O-glucosdie	Flavonoids	Flavonols	16290-07-6	A	477320	1163900	618390	622640	1110200	1614400	0.598804	1.48134	0.566898	insig
mws0093	C10H12O3	Coniferyl alcohol	Phenolic acids	Phenolic acids	458-35-5	B	30039	25430	22128	7664.7	8605.8	9	0.798152	0.209795	-2.25294	insig
mws0097	C20H22O6	Pinoresinol	Lignans and Coumarins	Lignans	487-36-5	B	210220	254550	158850	360460	323170	344840	1.16004	1.64919	0.721761	insig
mws0102	C9H7NO2	Indole-5-carboxylic acid	Alkaloids	Plumerane	1670-81-1	B	71728	78926	68911	151500	82982	77480	0.754879	1.42082	0.506722	insig
mws0103	C9H7NO	Indole-3-carboxaldehyde	Alkaloids	Plumerane	487-89-8	B	394900	598540	431590	1182600	838850	825430	1.17181	1.99777	0.998389	insig
mws0119	C14H28O2	Myristic Acid	Lipids	Free fatty acids	544-63-8	A	27396000	26284000	31245000	53348000	44318000	38828000	1.18486	1.60723	0.684576	insig
mws0120	C8H20NO6P	Choline alfoscerate	Lipids	PC	28319-77-9	B	40161	108070	55808	1685400	1556300	1593900	1.28664	23.6994	4.56678	up
mws0124	C13H14N2O3	N-(3-Indolylacetyl)-L-alanine	Amino acids and derivatives	Amino acids and derivatives	57105-39-2	B	99742	89921	94588	95281	88099	67134	0.696208	0.881313	-0.182274	insig
mws0126	C26H54NO7P	1-Stearoyl-sn-glycero-3-phosphocholine	Lipids	LPC	19420-57-6	B	2745000	1852600	1632100	228520	476770	413860	1.24439	0.179647	-2.47676	down
mws0133	C6H6N2O	Nicotinamide	Others	Vitamin	98-92-0	A	7841000	11094000	9693400	5591200	6102100	10449000	0.708114	0.773438	-0.370642	insig
mws0146	C7H7NO2	Nicotinic Acid Methyl Ester(Methyl Nicotinate)	Alkaloids	Alkaloids	93-60-7	A	2495500	3059700	2523200	2004400	2145200	1977000	1.16126	0.758393	-0.398983	insig
mws0147	C5H10O3	3-Hydroxy-3-methyl butyric acid	Organic acids	Organic acids	625-08-1	A	695720	1161100	829620	2112000	1102800	1101100	0.84581	1.60655	0.683966	insig
mws0170	C15H11O6+	Cyanidin chloride	Flavonoids	Anthocyanins	528-58-5	B	3740900	5221000	3712000	3592800	5803500	4628600	0.333442	1.1066	0.14613	insig
mws0178	C16H18O9	Chlorogenic acid	Phenolic acids	Phenolic acids	327-97-9	B	80922	80628	106480	51547	73374	52363	1.08574	0.661433	-0.596332	insig
mws0179	C17H20O9	Chlorogenic acid methyl ester	Phenolic acids	Phenolic acids	29708-87-0	B	115700	109390	117640	89884	159470	152790	0.423163	1.17336	0.23064	insig
mws0180	C7H6O4	2,5-Dihydroxybenzoic acid	Phenolic acids	Phenolic acids	490-79-9	A	1119900	1213400	1204400	210420	199490	109240	1.28153	0.146748	-2.76859	down
mws0182	C8H8O3	p-Hydroxyphenyl acetic acid	Phenolic acids	Phenolic acids	156-38-7	B	19217	28068	37161	15182	14584	25541	0.824153	0.654939	-0.610567	insig
mws0183	C7H6O4	Protocatechuic acid	Flavonoids	Flavanols	99-50-3	A	1297900	1300200	1312700	266780	227750	165330	1.29359	0.168728	-2.56723	down
mws0192	C4H6O4	Succinic acid	Organic acids	Organic acids	110-15-6	A	1851300	2030300	1961300	1769900	1332800	1666000	0.982787	0.816153	-0.293089	insig
mws0198	C6H12O6	D-(+)-Glucose	Others	Saccharides and Alcohols	50-99-7	A	2840500	3021900	2006000	2318000	3148500	4112500	0.548162	1.2174	0.283805	insig
mws0208	C6H10O4	Adipic Acid	Organic acids	Organic acids	124-04-9	B	1233000	1532000	1696600	961300	535080	1048900	1.02718	0.570486	-0.809737	insig
mws0214	C6H14O6	D-Sorbitol	Others	Saccharides and Alcohols	50-70-4	B	53794	55082	39622	41688	49727	53343	0.0785088	0.974814	-0.0368004	insig
mws0216	C5H9NO3	Trans-4-Hydroxy-L-proline	Amino acids and derivatives	Amino acids and derivatives	51-35-4	B	3018600	4252400	3512700	29164000	28938000	21903000	1.2936	7.41907	2.89124	up
mws0219	C4H7NO4	L-AsparticAcid	Amino acids and derivatives	Amino acids and derivatives	56-84-8	B	343500	637490	556250	2018900	2727700	2026400	1.25257	4.40595	2.13945	up
mws0221	C6H12N2O4S2	L-(-)-Cystine	Amino acids and derivatives	Amino acids and derivatives	56-89-3	B	156250	151570	141030	108660	116930	102790	1.24919	0.731603	-0.450867	insig
mws0227	C6H13NO2	L-Leucine	Amino acids and derivatives	Amino acids and derivatives	61-90-5	A	2145800	3272900	3031700	13190000	11079000	9521600	1.27043	3.9987	1.99953	up
mws0232	C17H20N4O6	Riboflavin	Others	Vitamin	83-88-5	A	30376000	24702000	27066000	24272000	23938000	24049000	0.935452	0.879663	-0.184978	insig
mws0237	C9H16O4	Anchoic Acid	Organic acids	Organic acids	123-99-9	A	40401000	27511000	23797000	16952000	19302000	16991000	1.09689	0.580586	-0.784417	insig
mws0242	C8H14O4	SubericAcid	Organic acids	Organic acids	505-48-6	B	201700	388710	364470	206140	128470	315370	0.682309	0.680693	-0.554924	insig
mws0248	C9H12N2O6	Uridine	Nucleotides and derivatives	Nucleotides and derivatives	58-96-8	B	4847400	5289100	5000300	2682100	2582800	2599300	1.30284	0.519542	-0.944688	insig
mws0250	C9H11NO3	L-(-)-Tyrosine	Amino acids and derivatives	Amino acids and derivatives	60-18-4	A	19919000	15463000	15678000	46256000	35809000	28014000	1.19732	2.15588	1.10827	up
mws0251	C5H6N2O2	Thymine	Nucleotides and derivatives	Nucleotides and derivatives	65-71-4	B	31280	34833	27961	35379	25148	35836	0.0995697	1.02433	0.0346833	insig
mws0255	C4H5N3O	Cytosine	Nucleotides and derivatives	Nucleotides and derivatives	71-30-7	B	1037900	1024100	1176000	834360	774550	858480	1.21907	0.762011	-0.392117	insig
mws0256	C5H11NO2	L-Valine	Amino acids and derivatives	Amino acids and derivatives	72-18-4	A	5275400	4907700	5477900	25382000	19472000	14052000	1.26002	3.76132	1.91124	up
mws0258	C6H13NO2	L-Isoleucine	Amino acids and derivatives	Amino acids and derivatives	73-32-5	A	1912500	2839300	2720200	11657000	9707300	8209700	1.26929	3.95798	1.98476	up
mws0260	C6H14N4O2	L-(+)-Arginine	Amino acids and derivatives	Amino acids and derivatives	74-79-3	A	6448200	14866000	17261000	25314000	26420000	23802000	0.998224	1.95815	0.969491	insig
mws0264	C12H22O11	D-(+)-TrehaloseAnhydrous	Others	Saccharides and Alcohols	99-20-7	B	470380	374050	318860	716650	606880	583940	1.17319	1.63972	0.71345	insig
mws0275	C4H6O5	L-(-)-Malic acid	Organic acids	Organic acids	636-61-3	A	17180000	14031000	18036000	16456000	18476000	19422000	0.631884	1.1037	0.14235	insig
mws0277	C7H12O6	Kinic acid	Organic acids	Organic acids	77-95-2	B	5085500	3374100	4285800	3977900	2152800	1896200	0.912201	0.629788	-0.667062	insig
mws0279	C7H11N3O2	3-N-Methyl-L-histidine	Amino acids and derivatives	Amino acids and derivatives	368-16-1	B	177360	324960	203820	112760	100290	138010	1.11127	0.497154	-1.00824	down
mws0281	C6H8O7	Citric Acid	Organic acids	Organic acids	77-92-9	A	1197700	1753900	1155900	4564700	2445100	1797200	0.988238	2.14413	1.10039	insig
mws0282	C11H12N2O2	L-Tryptophan	Amino acids and derivatives	Amino acids and derivatives	73-22-3	A	3527500	9502900	5612000	47460000	28617000	22166000	1.19839	5.26987	2.39777	up
mws0289	C23H46NO7P	LysoPE 18:1	Lipids	LPE	89576-29-4	B	35601	32913	30863	5738.3	10072	10915	1.24891	0.268928	-1.89471	down
mws0344	C5H10O6	D-Xylonic acid	Organic acids	Organic acids	526-91-0	A	1385500	2061000	1444800	2805700	3300300	3610600	1.20825	1.98651	0.990234	insig
mws0359	C15H30O2	Pentadecanoic Acid	Lipids	Free fatty acids	1002-84-2	A	135220	180980	231720	197620	137500	135600	0.462863	0.859104	-0.219096	insig
mws0361	C16H30O2	Palmitoleic Acid	Lipids	Free fatty acids	373-49-9	A	61309	80674	118210	110230	69424	76102	0.0213941	0.982947	-0.0248141	insig
mws0362	C17H34O2	Margaric Acid	Lipids	Free fatty acids	506-12-7	B	47783	53434	74363	113840	59270	75615	0.750431	1.41659	0.502423	insig
mws0366	C18H30O2	γ-Linolenic Acid	Lipids	Free fatty acids	506-26-3	A	41648000	35590000	38558000	43700000	40587000	40238000	0.759913	1.07538	0.10485	insig
mws0367	C18H30O2	α-Linolenic Acid	Lipids	Free fatty acids	463-40-1	A	66721	54524	59746	75289	66326	63509	0.828348	1.13334	0.180578	insig
mws0369	C20H32O2	Arachidonic Acid	Lipids	Free fatty acids	506-32-1	A	9	9	9	9	9	20813	0.598475	771.519	9.59156	insig
mws0371	C22H32O2	Cis-4,7,10,13,16,19-Docosahexaenoic Acid(C22:6n3)	Lipids	Free fatty acids	6217-54-5	A	2729.8	2898.7	3507.2	5893.4	6118.5	5811.8	1.26794	1.95099	0.96421	insig
mws0373	C6H10O3	4-Methyl-2-oxovalerate	Organic acids	Organic acids	816-66-0	A	24883	22029	18945	38539	41986	43168	1.26875	1.87821	0.909355	insig
mws0376	C4H4O4	Fumaric acid	Organic acids	Organic acids	110-17-8	B	5591900	3950400	4429200	2121600	2745100	2566900	1.20807	0.532055	-0.910354	insig
mws0383	C17H32O2	Cis-10-Heptadecenoic Acid	Lipids	Free fatty acids	29743-97-3	A	1643900	1827800	2743700	4937600	3315000	3189800	1.06993	1.84098	0.880471	insig
mws0396	C18H34O2	Elaidic Acid	Lipids	Free fatty acids	112-79-8	A	29622000	25484000	27583000	33960000	32547000	33670000	1.18872	1.21149	0.276784	insig
mws0397	C20H30O2	Cis-5,8,11,14,17-Eicosapentaenoic Acid	Lipids	Free fatty acids	10417-94-4	A	9	9	9	9	9	8429.2	0.598475	312.859	8.28937	insig
mws0437	C5H12O5	D-Arabitol	Others	Saccharides and Alcohols	488-82-4	B	252720	152900	193940	321260	408670	320530	1.13177	1.75205	0.809045	insig
mws0438	C5H12O5	L-Arabitol	Others	Saccharides and Alcohols	7643-75-6	B	144210	116150	135750	129840	137830	102660	0.412707	0.934917	-0.0970897	insig
mws0458	C8H8O3	Vanillin	Phenolic acids	Phenolic acids	121-33-5	B	2820100	3786000	2880100	2179700	2429900	2060300	1.11529	0.703116	-0.508165	insig
mws0470	C4H6O4	Methylmalonic acid	Organic acids	Organic acids	516-05-2	A	10900000	12544000	11742000	14375000	13542000	13435000	1.13544	1.17524	0.232956	insig
mws0473	C5H8O4	2-Methylsuccinic acid	Organic acids	Organic acids	498-21-5	A	878200	1397800	584750	6838800	4071500	4143000	1.23624	5.26201	2.39561	up
mws0520	C11H13NO4	N-Acetyl-L-tyrosine	Amino acids and derivatives	Amino acids and derivatives	537-55-3	B	248950	225600	295160	400340	317300	297060	0.974605	1.31829	0.398666	insig
mws0572	C5H7N3O	5-Methylcytosine	Nucleotides and derivatives	Nucleotides and derivatives	554-01-8	A	303630	319980	271390	283130	252610	323100	0.296182	0.959598	-0.0594983	insig
mws0596	C7H7NO3	3-Hydroxyanthranilic acid	Organic acids	Organic acids	548-93-6	B	166320	117400	168510	50645	82687	143460	0.85844	0.61206	-0.708254	insig
mws0609	C10H12N5O7P	Guanosine 3',5'-cyclic monophosphate	Nucleotides and derivatives	Nucleotides and derivatives	7665-99-8	B	59038	99565	47348	29937	69437	139240	0.0290747	1.1586	0.212378	insig
mws0628	C7H6O2	4-Hydroxybenzaldehyde	Phenolic acids	Phenolic acids	123-08-0	A	3392900	3368500	3743600	2939200	2659700	2995200	1.17131	0.818096	-0.289658	insig
mws0629	C13H16N2O5	Asp-phe	Amino acids and derivatives	Amino acids and derivatives	13433-09-5	B	556480	529170	513530	868130	724000	572260	0.993299	1.35344	0.436628	insig
mws0636	C18H20N2O3	Phe-Phe	Amino acids and derivatives	Amino acids and derivatives	2577-40-4	B	163990	121900	109230	210360	159950	114000	0.529587	1.22573	0.29364	insig
mws0639	C7H6O4	2,3-Dihydroxybenzoic Acid	Organic acids	Organic acids	303-38-8	B	1011000	984180	963230	170890	175520	108770	1.2924	0.15386	-2.70031	down
mws0668	C10H12N4O6	Xanthosine	Nucleotides and derivatives	Nucleotides and derivatives	146-80-5	A	693380	476680	371420	744180	529220	368830	0.14504	1.06536	0.09134	insig
mws0677	C12H14N2O2	N-Acetyl-5-hydroxytryptamine	Alkaloids	Alkaloids	1210-83-9	B	370120	441080	351780	983510	616570	459160	0.979608	1.77066	0.824286	insig
mws0724	C10H13N5O6	8-Hydroxyguanosine	Nucleotides and derivatives	Nucleotides and derivatives	3868-31-3	B	214640	189110	176960	64016	79318	97019	1.24856	0.413895	-1.27266	down
mws0736	C8H16N2O3	N-Glycyl-L-leucine	Amino acids and derivatives	Amino acids and derivatives	869-19-2	A	6766600	5284800	7662900	3910500	3431900	3075200	1.21575	0.528429	-0.92022	insig
mws0748	C16H18O9	1-Caffeoylquinic acid	Phenolic acids	Phenolic acids	1241-87-8	B	60998	51652	81235	37965	98876	59947	0.111265	1.01497	0.0214411	insig
mws0749	C7H6O3	4-Hydroxybenzoic acid	Phenolic acids	Phenolic acids	99-96-7	B	1313100	1178200	1170900	1737300	1656600	1603800	1.26256	1.36467	0.448554	insig
mws0751	C13H26O2	Tridecanoic Acid	Lipids	Free fatty acids	638-53-9	A	9	9	9	28199	7068.8	5126.7	1.29312	1496.09	10.547	up
mws0752	C11H22O2	Undecylic Acid	Lipids	Free fatty acids	112-37-8	A	735970	716150	831980	5674000	1523600	1739400	1.06514	3.9127	1.96816	up
mws0813	C5H7NO3	5-Oxoproline	Amino acids and derivatives	Amino acids and derivatives	149-87-1	B	7565.8	7880.6	6978	5377.9	2365.8	4043.5	1.06212	0.525642	-0.927848	insig
mws0823	C5H8O3	3-Methyl-2-Oxobutanoic acid	Organic acids	Organic acids	759-05-7	B	288280	243420	313350	126910	155160	165000	1.24036	0.529046	-0.918536	insig
mws0847	C6H7N5	1-Methyladenine	Nucleotides and derivatives	Nucleotides and derivatives	5142-22-3	B	344150	387890	406870	376780	292360	307120	0.855897	0.857188	-0.222316	insig
mws0863	C5H9NaO7P	2-Deoxyribose 5-phosphate	Nucleotides and derivatives	Nucleotides and derivatives	102916-66-5	B	34699	25684	17373	16870	17186	28251	0.463274	0.801314	-0.31956	insig
mws0866	C6H13O9P	D-Glucose 6-phosphate	Others	Saccharides and Alcohols	56-73-5	B	200960	328340	212210	144540	194800	296810	0.401366	0.857912	-0.221099	insig
mws0872	C11H15N5O4	1-Methyladenosine	Nucleotides and derivatives	Nucleotides and derivatives	15763-06-1	B	35051	39792	32786	58567	42781	34196	0.696841	1.25936	0.332694	insig
mws0874	C10H14N5O7P	3'-Aenylic acid	Nucleotides and derivatives	Nucleotides and derivatives	84-21-9	B	46540	73479	60625	48306	54585	102090	0.217092	1.13472	0.182341	insig
mws0875	C5H10N2O3S	Cys-Gly	Amino acids and derivatives	Amino acids and derivatives	19246-18-5	B	28878	34129	45054	10382	7839.5	10626	1.27178	0.266956	-1.90533	down
mws0884	C10H12N5O6P	Cyclic AMP	Nucleotides and derivatives	Nucleotides and derivatives	60-92-4	A	101210	143690	85365	63700	126650	253050	0.261325	1.34256	0.424985	insig
mws0885	C7H6O4	2,4-Dihydroxy benzoic acid	Phenolic acids	Phenolic acids	89-86-1	B	875100	1248400	868420	239610	222740	80785	1.21324	0.181534	-2.46169	down
mws0890	C3H7NO3	Serine	Amino acids and derivatives	Amino acids and derivatives	312-84-5	B	82551	71535	102400	41535	39773	44832	1.25153	0.491801	-1.02385	down
mws0906	C16H22O8	Coniferin	Phenolic acids	Phenolic acids	531-29-3	B	3914400	4274500	4347900	2653100	2423900	2755500	1.27891	0.624761	-0.678624	insig
mws0908	C16H12O5	Glycitein (4',7-Dihydroxy-6-Methoxyisoflavone)	Flavonoids	Isoflavones	40957-83-3	A	319430	234720	932360	165420	122850	179200	0.993165	0.314475	-1.66898	insig
mws0911	C15H10O5	Demethyltexasin	Flavonoids	Isoflavones	17817-31-1	A	836890	765520	864170	810920	1068100	1202000	0.853218	1.24911	0.320896	insig
mws0913	C21H20O11	Trifolin	Flavonoids	Flavonols	23627-87-4	A	446250	983080	619600	556420	928940	1542800	0.569159	1.47792	0.563571	insig
mws0921	C9H10O2	p-Coumaryl alcohol	Phenolic acids	Phenolic acids	3690-05-9	B	3285.6	6522.1	4018.1	13681	15028	11371	1.2116	2.89893	1.53552	up
mws0924	C6H10O4	2-Methylglutaric acid	Organic acids	Organic acids	617-62-9	B	565770	664880	656360	326030	244500	456400	1.12046	0.54421	-0.877764	insig
mws0972	C6H12O3	5-Hydroxyhexanoic acid	Organic acids	Organic acids	185956-02-9	B	466580	816010	1068100	383470	264330	523480	0.964662	0.498271	-1.005	insig
mws0976	C9H12N2O6	β-Pseudouridine	Nucleotides and derivatives	Nucleotides and derivatives	1445-07-4	B	293810	295990	309360	186700	191770	167470	1.29189	0.607167	-0.719835	insig
mws0983	C20H39NO2	N-Oleoylethanolamine	Others	Others	111-58-0	B	147530	185250	178580	270080	206070	187090	0.901082	1.29701	0.375192	insig
mws0987	C10H8O2	6-MethylCoumarin	Lignans and Coumarins	Coumarins	92-48-8	B	55832	65474	66338	16295	15305	15983	1.3041	0.253581	-1.97948	down
mws1012	C9H6O2	Coumarin	Lignans and Coumarins	Coumarins	91-64-5	A	4423.3	3991.5	3726.9	1893.1	1976.9	1255.8	1.23743	0.422165	-1.24412	down
mws1013	C9H6O4	Esculetin	Lignans and Coumarins	Coumarins	305-01-1	B	23510	15940	15961	6398.7	11805	8966.4	1.1178	0.490338	-1.02815	down
mws1014	C10H8O5	Fraxetin	Lignans and Coumarins	Coumarins	574-84-5	B	220250	251630	240890	84734	47925	69258	1.26073	0.283285	-1.81967	down
mws1015	C15H16O9	Esculin(6,7-DihydroxyCoumarin-6-glucoside)	Lignans and Coumarins	Coumarins	531-75-9	B	88655	84649	142390	144510	141420	87981	0.431287	1.18441	0.244168	insig
mws1050	C5H9NO4	O-Acetylserine	Amino acids and derivatives	Amino acids and derivatives	5147-00-2	B	1371200	1163900	935890	581170	822870	1015500	0.887656	0.697075	-0.520614	insig
mws1060	C10H12N4O5	9-(β-D-Arabinofuranosyl)hypoxanthine	Nucleotides and derivatives	Nucleotides and derivatives	7013-16-3	B	219460	165880	159760	305310	213570	148510	0.453866	1.22434	0.292009	insig
mws1068	C15H10O6	Kaempferol	Flavonoids	Flavonols	520-18-3	A	6245.3	7469.2	4552.3	3028.7	4949.6	4074.5	0.928421	0.65982	-0.599856	insig
mws1073	C27H30O15	Apigenin 6,8-C-diglucoside	Flavonoids	Flavonoid	23666-13-9	B	281030	255000	281480	314020	390310	388210	1.14298	1.33642	0.418378	insig
mws1075	C10H8O3	7-Methoxycoumarin	Lignans and Coumarins	Coumarins	531-59-9	B	68476	54841	56812	44850	63618	49538	0.633181	0.877182	-0.189051	insig
mws1078	C7H7NO2	Anthranilic Acid	Phenolic acids	Phenolic acids	118-92-3	B	235630	386570	200260	46521	57905	76383	1.23817	0.219839	-2.18548	down
mws1080	C12H22O11	Galactinol	Others	Saccharides and Alcohols	3687-64-7	B	3413300	2549200	2062900	5842100	4533300	4415100	1.15733	1.84296	0.882026	insig
mws1086	C30H50O3	Soyasapogenol B	Terpenoids	Triterpene Saponin	595-15-3	A	1920.1	1999.9	2380.8	3167.6	3071.4	2895.5	1.21268	1.44974	0.535791	insig
mws1090	C6H13O9P	Glucose-1-phosphate	Others	Saccharides and Alcohols	59-56-3	B	215100	327210	203890	157510	190530	301070	0.38082	0.869887	-0.201099	insig
mws1140	C15H12O5	Naringenin chalcone(4,2',4',6'-Tetrahydroxychalcone)	Flavonoids	Chalcones	73692-50-9	B	239700	308090	523680	446130	442790	488890	0.69679	1.28591	0.362785	insig
mws1155	C6H14O6	Mannitol	Others	Saccharides and Alcohols	87-78-5	B	9383	12287	10350	7671.1	10061	9583.1	0.751089	0.853067	-0.229269	insig
mws1174	C17H14O6	3-O-Acetylpinobanksin	Flavonoids	Dihydroflavonol	52117-69-8	B	76608	165330	77265	63724	79684	96100	0.490759	0.750331	-0.4144	insig
mws1189	C6H10O7	D-Galacturonic acid(Gal A)	Organic acids	Organic acids	91510-62-2	B	121800	148080	118610	262670	261500	301520	1.27992	2.12538	1.08772	up
mws1195	C10H10O3	Methyl p-coumarate	Phenolic acids	Phenolic acids	3943-97-3	B	191820	201730	177560	142420	171460	155240	1.09141	0.821418	-0.283812	insig
mws1200	C10H10O3	Trans-4-Hydroxycinnamic Acid Methyl Ester	Phenolic acids	Phenolic acids	19367-38-5	B	226670	252580	206170	262050	258450	263470	1.00621	1.14378	0.19381	insig
mws1212	C11H12O4	Methyl ferulate	Phenolic acids	Phenolic acids	2309-07-1	B	309200	261890	276220	231500	283490	214150	0.82435	0.860535	-0.216694	insig
mws1213	C6H10O7	Aldehydo-D-galacturonate	Organic acids	Organic acids	685-73-4	A	151950	207720	161540	270310	330910	324170	1.21453	1.77546	0.828197	insig
mws1214	C18H26O19	D-Galactopyranuronate	Organic acids	Organic acids	6037-45-2	B	15471	12601	10955	9986.2	14766	15204	0.0767283	1.02381	0.0339468	insig
mws1297	C13H18O6	Benzyl β-D-Glucopyranoside	Phenolic acids	Phenolic acids	4304-12-5	B	148070	154450	245770	145430	102360	99964	0.978496	0.634252	-0.656872	insig
mws1299	C21H20O11	Orientin	Flavonoids	Flavonoid carbonoside	28608-75-5	B	63677	70654	59018	34042	40258	67181	0.826812	0.731739	-0.450599	insig
mws1329	C21H20O12	Gossypitrin	Flavonoids	Flavonols	491-50-9	B	51035	36970	64931	36666	35006	29884	0.984595	0.664042	-0.590653	insig
mws1333	C12H22O11	Melibiose	Others	Saccharides and Alcohols	585-99-9	B	539330	414620	326760	700990	561980	623820	1.04715	1.47324	0.55899	insig
mws1336	C7H7NO2	4-Aminobenzoic acid	Phenolic acids	Phenolic acids	150-13-0	B	312040	303530	440600	207740	244500	305530	0.935867	0.71747	-0.47901	insig
mws1337	C9H17NO5	D-Pantothenic Acid	Others	Vitamin	79-83-4	A	2879900	3005500	3410800	4275000	5978800	4741600	1.17104	1.61307	0.689807	insig
mws1350	C9H10O4	Syringic Aldehyde	Phenolic acids	Phenolic acids	134-96-3	B	75935	73817	64609	105480	95823	77757	1.02473	1.30182	0.380533	insig
mws1354	C10H10O4	Trans-ferulic acid	Phenolic acids	Phenolic acids	537-98-4	A	969570	930350	825610	627070	521390	500520	1.23547	0.605013	-0.724963	insig
mws1375	C12H21N3O6	Nicotianamine	Amino acids and derivatives	Amino acids and derivatives	34441-14-0	B	98595	136740	102850	254370	251890	240700	1.26595	2.20873	1.14322	up
mws1417	C9H7NO2	Indole-3-carboxylic acid	Alkaloids	Plumerane	771-50-6	B	100970	107650	92709	234490	112390	116520	0.79883	1.53785	0.620919	insig
mws1422	C15H14O5	(-)-Epiafzelechin	Flavonoids	Flavanols	24808-04-6	B	44799	27143	38488	32163	39651	25495	0.398138	0.881183	-0.182487	insig
mws1436	C18H38O2	1,18-Octadecanediol	Lipids	Free fatty acids	3155-43-9	B	9313.7	11815	8835.1	6878.6	9149.1	6204.3	0.947329	0.741962	-0.430583	insig
mws1489	C18H36O2	Stearic Acid	Lipids	Free fatty acids	57-11-4	B	62835000	55683000	65348000	71333000	62709000	67578000	0.792114	1.09656	0.132984	insig
mws1490	C18H34O2	Oleic Acid	Lipids	Free fatty acids	112-80-1	B	56652	46767	55765	70067	61713	48396	0.541166	1.13187	0.178712	insig
mws1491	C18H32O2	Linoleic acid	Lipids	Free fatty acids	60-33-3	B	356990	350860	254140	1006900	890170	750900	1.26501	2.7526	1.46079	up
mws1499	C5H10O5	D-(-)-Arabinose	Others	Saccharides and Alcohols	10323-20-3	A	1041700	906540	906180	2781000	3296000	2868700	1.29798	3.13398	1.648	up
mws1505	C17H16O4	Phenethyl caffeate	Phenolic acids	Phenolic acids	104594-70-9	B	5104.2	14962	10480	9	9	9	1.30328	0.000883907	-10.1438	down
mws1587	C6H13NO2	α-Aminocaproic acid	Amino acids and derivatives	Amino acids and derivatives	327-57-1	A	2088100	3237100	3035600	12827000	10826000	9273400	1.26725	3.93819	1.97753	up
mws1589	C18H32O16	Panose	Others	Saccharides and Alcohols	33401-87-5	B	20474	10851	10883	25222	33953	37441	1.14851	2.28904	1.19475	up
mws1715	C10H13N5O3	Cordycepin	Nucleotides and derivatives	Nucleotides and derivatives	73-03-0	B	16853	15087	19093	11909	10273	17122	0.835793	0.770168	-0.376754	insig
mws2104	C7H14O6	D-Pinitol	Others	Others	10284-63-6	A	42747	51802	47675	111140	112890	101520	1.28936	2.28899	1.19471	up
mws2212	C9H8O4	Caffeic acid	Phenolic acids	Phenolic acids	331-39-5	B	97721	134320	98166	9	9	9	1.3071	8.17669e-05	-13.5781	down
mws2213	C9H8O2	Cinnamic acid	Phenolic acids	Phenolic acids	140-10-3	B	6238.4	3862.5	5750.6	11972	3807.1	4755	0.255712	1.2954	0.373402	insig
mws2220	C22H18O11	Gallocatechin 3-O-gallate	Flavonoids	Flavanols	5127-64-0	B	19797	22270	19147	9580.2	13653	9773.6	1.22118	0.539203	-0.891098	insig
mws2471	C15H11O7+	Delphinidin	Flavonoids	Anthocyanins	13270-61-6	B	47080	48441	71753	69183	92824	54716	0.664081	1.29562	0.373639	insig
mws2523	C12H23O14P	Trehalose 6-phosphate	Others	Saccharides and Alcohols	4484-88-2	B	3476.2	3612.1	9	7738.8	8114.6	7878.2	0.771932	3.34375	1.74147	insig
mws2623	C18H34O2	11-Octadecanoic acid(Vaccenic acid)	Lipids	Free fatty acids	506-17-2	A	9053400	7711800	8277200	10264000	10124000	10705000	1.1975	1.24161	0.312217	insig
mws2628	C5H11NO2	N-Methyl-4-aminobutyric acid	Organic acids	Organic acids	1119-48-8	B	817130	1084900	1080900	714000	813370	795340	1.01409	0.778667	-0.360921	insig
mws4085	C11H12O5	Sinapic acid	Phenolic acids	Phenolic acids	530-59-6	B	13573	14679	10696	10665	12203	15592	0.0499175	0.98747	-0.0181905	insig
mws4108	C21H20O5	1-Methoxyphaseollin	Others	Others	157226-48-7	B	393480	276480	315310	142860	157390	155610	1.25579	0.462675	-1.11193	down
mws4170	C6H12O6	D-Glucose	Others	Saccharides and Alcohols	14431-43-7	A	5172300	5555500	3717300	4126800	5327200	7324500	0.430486	1.16154	0.216034	insig
mws4176	C12H16N2O3	DL-Alanyl-DL-phenylalanine	Amino acids and derivatives	Amino acids and derivatives	1999-45-7	B	1225600	1104100	1084800	972140	697130	625990	1.08598	0.67221	-0.573017	insig
mws5035	C15H22N2O3	Leucylphenylalanine	Amino acids and derivatives	Amino acids and derivatives	56217-82-4	B	1055800	837830	854360	1387400	748060	570050	0.191475	0.984541	-0.0224762	insig
mws5037	C9H18N2O3	Alanylleucine	Amino acids and derivatives	Amino acids and derivatives	1999-42-4	A	564440	344890	400600	410650	337000	244700	0.720637	0.75756	-0.400569	insig
mws5040	C12H21O11Na	Turanose	Others	Saccharides and Alcohols	547-25-1	A	162200	118760	139120	393630	235140	266910	1.18107	2.13217	1.09232	up
mws5041	C8H16N2O3	Glycylisoleucine	Amino acids and derivatives	Amino acids and derivatives	19461-38-2	A	6863700	5475900	7521600	4342900	3629100	3138100	1.19451	0.559387	-0.838081	insig
mws5042	C11H14N2O3	Glycylphenylalanine	Amino acids and derivatives	Amino acids and derivatives	721-66-4	B	2348500	2032900	2164400	3487100	2017400	2108400	0.419617	1.16302	0.217877	insig
pmb0149	C21H34O4	MAG(18:4)isomer1	Lipids	Glycerol ester	-	A	977540	830110	986390	1383600	1493200	1724700	1.23753	1.6469	0.719752	insig
pmb0160	C21H36O4	MAG(18:3)isomer5	Lipids	Glycerol ester	-	A	9779900	8725100	9399100	5894900	6013900	5751800	1.29235	0.632903	-0.659943	insig
pmb0164	C21H38O4	MAG(18:2)isomer1	Lipids	Glycerol ester	-	A	161870	145580	153510	113950	155170	129070	0.830932	0.863828	-0.211185	insig
pmb0287	C21H34O4	MAG(18:4)isomer2	Lipids	Glycerol ester	-	A	3703	4461.4	7827.8	1360.4	1843.9	1583.6	1.21846	0.29939	-1.7399	down
pmb0296	C21H40O4	MAG(18:1)isomer2	Lipids	Glycerol ester	-	A	479040	551720	429980	240650	271260	257710	1.26543	0.52687	-0.924481	insig
pmb0382	C19H14O6	O-Feruloyl 4-hydroxylcoumarin	Lignans and Coumarins	Coumarins	-	B	551700	532540	539900	240020	387940	355720	1.1397	0.605662	-0.723415	insig
pmb0423	C10H10O4	Hydroxy-methoxycinnamate	Phenolic acids	Phenolic acids	-	A	266710	319070	328540	341350	340130	372590	0.922264	1.15285	0.2052	insig
pmb0484	C5H13NO	Choline	Alkaloids	Alkaloids	62-49-7	A	40636000	42105000	40285000	34016000	35668000	35994000	1.25351	0.858989	-0.219288	insig
pmb0490	C13H18N2O2	N-p-Coumaroyl putrescine	Alkaloids	Phenolamine	34136-53-3	B	8468.4	15610	17476	42354	93206	123560	1.19309	6.23568	2.64055	up
pmb0566	C26H28O15	Luteolin O-hexosyl-O-pentoside	Flavonoids	Flavonoid	-	B	242280	242470	222670	234150	283030	397980	0.790237	1.29366	0.371457	insig
pmb0588	C27H30O16	Luteolin 3',7-di-O-glucoside	Flavonoids	Flavonoid	52187-80-1	A	292800	239190	232060	231620	390630	508720	0.769392	1.48023	0.565822	insig
pmb0608	C25H24O14	Chrysoeriol O-malonylhexoside	Flavonoids	Flavonoid	-	A	9484300	7323500	8323200	6525300	10206000	8172800	0.094031	0.990971	-0.0130848	insig
pmb0660	C36H36O18	C-Hexosyl-luteolin O-p-coumaroylhexoside	Flavonoids	Flavonoid carbonoside	-	B	2967500	3407500	3300500	3200200	3837100	3873300	0.80212	1.12765	0.173322	insig
pmb0665	C27H30O16	Luteolin 8-C-hexosyl-O-hexoside	Flavonoids	Flavonoid	-	B	49809	69980	47093	41046	52588	38526	0.771709	0.791937	-0.336543	insig
pmb0720	C26H26O15	Tricin O-malonylhexoside	Flavonoids	Flavonoid	-	B	308890	92277	137460	184590	270220	281210	0.648312	1.36647	0.450458	insig
pmb0752	C17H20O9	3-O-Feruloyl quinic acid	Phenolic acids	Phenolic acids	1899-29-2	B	963880	910130	808190	673670	1011000	940620	0.156819	0.978782	-0.03094	insig
pmb0758	C24H26O11	Anisic acid O-feruloyl hexoside	Phenolic acids	Phenolic acids	-	A	21341	24076	37734	16611	13539	12540	1.13442	0.513403	-0.961835	insig
pmb0767	C18H39NO2	D-erythro-Dihydrosphingosine	Lipids	Sphingolipids	764-22-7	A	13748	23048	22236	12999	8336.6	9073	1.0993	0.515121	-0.957018	insig
pmb0801	C14H19NO9	4-Pyridoxic acid O-hexoside	Others	Vitamin	-	B	553870	494520	502520	763660	927560	746150	1.23291	1.57157	0.65221	insig
pmb0854	C26H48NO7P	LysoPC 18:3	Lipids	LPC	-	A	33285000	14819000	20366000	3034500	9451100	3371800	1.14576	0.231596	-2.11032	down
pmb0855	C24H50NO7P	LysoPC 16:0	Lipids	LPC	17364-16-8	A	14712000	9816100	8455700	1237800	3146600	2042200	1.22245	0.194841	-2.35963	down
pmb0856	C23H46NO7P	LysoPE 18:1(2n isomer)	Lipids	LPE	-	B	155820	136310	130300	23411	43408	55163	1.2106	0.288763	-1.79204	down
pmb0863	C24H46NO7P	LysoPC 16:2(2n isomer)	Lipids	LPC	-	B	40859	21829	28932	36639	37205	24229	0.22841	1.07043	0.0981934	insig
pmb0865	C26H48NO7P	LysoPC 18:3(2n isomer)	Lipids	LPC	-	A	26219000	12271000	17326000	2347700	7449500	2650600	1.15762	0.223015	-2.16479	down
pmb0874	C23H44NO7P	LysoPE 18:2(2n isomer)	Lipids	LPE	-	A	159940	128710	123350	10190	19686	26114	1.25611	0.135898	-2.8794	down
pmb0876	C21H44NO7P	LysoPE 16:0	Lipids	LPE	53862-35-4	A	1102000	912520	773280	129040	170200	233310	1.2673	0.191029	-2.38814	down
pmb0889	C18H30O2	Punicic acid	Lipids	Free fatty acids	544-72-9	A	14244000	19744000	17984000	14784000	13770000	14141000	0.906807	0.8215	-0.283667	insig
pmb0890	C21H38O4	MAG(18:2)	Lipids	Glycerol ester	-	A	4664000	3848300	4152400	2715700	3469900	2709000	1.14694	0.702314	-0.509811	insig
pmb0981	C10H14N5O7P	Adenosine 5'-monophosphate	Nucleotides and derivatives	Nucleotides and derivatives	61-19-8	B	17390	18380	16583	10076	9445.8	9240.4	1.2948	0.54939	-0.864098	insig
pmb0998	C10H14N5O8P	Guanosine 5'-monophosphate	Nucleotides and derivatives	Nucleotides and derivatives	85-32-5	B	8418.4	6586.1	5084.8	3610.2	4113.6	5367.7	0.960599	0.651665	-0.617797	insig
pmb1096	C8H7N	Indole	Alkaloids	Plumerane	120-72-9	A	21346	63378	29379	295730	167990	124420	1.17331	5.15447	2.36582	up
pmb1562	C21H34O4	MAG(18:4)isomer3	Lipids	Glycerol ester	-	A	2039800	2308900	1739100	1898400	1747900	1794000	0.672099	0.89364	-0.162235	insig
pmb1587	C13H18O2	4-Hydroxy-3,5-diisopropylbenzaldehyde	Phenolic acids	Phenolic acids	10537-86-7	B	1116000	1297800	1129800	403510	405860	510530	1.28317	0.372474	-1.42479	down
pmb1605	C21H36O4	MAG(18:3)isomer3	Lipids	Glycerol ester	-	A	21861000	14754000	17633000	16947000	20937000	16553000	0.0489309	1.00348	0.00501761	insig
pmb1656	C21H36O4	MAG(18:3)isomer4	Lipids	Glycerol ester	-	A	1404500	837250	1002400	522450	593540	437210	1.1751	0.478769	-1.0626	down
pmb1912	C20H23N7O7	10-Formyl-THF	Alkaloids	Alkaloids	2800-34-2	A	5760500	5367000	4665400	5860800	6854200	6571000	1.04604	1.22118	0.288278	insig
pmb2260	C23H46NO7P	LysoPC 15:1	Lipids	LPC	-	B	15536	16515	14906	9	9	9	1.30739	0.000574994	-10.7642	down
pmb2319	C23H48NO7P	LysoPC 15:0	Lipids	LPC	-	A	143920	100220	87668	20043	28071	26914	1.26549	0.226119	-2.14485	down
pmb2325	C21H36O4	MAG(18:3)isomer2	Lipids	Glycerol ester	-	A	41434	30396	39002	27536	34532	23125	0.883132	0.768668	-0.379568	insig
pmb2363	C21H40O4	MAG(18:1)isomer1	Lipids	Glycerol ester	-	A	123290	135600	156730	73469	67633	76082	1.27453	0.522554	-0.936347	insig
pmb2406	C25H52NO7P	LysoPC 17:0	Lipids	LPC	-	A	28734	18188	17506	6751.1	10226	6247.7	1.19882	0.360477	-1.47202	down
pmb2444	C21H36O4	MAG(18:3)isomer1	Lipids	Glycerol ester	-	A	29018000	18979000	22040000	12656000	14241000	9768400	1.16226	0.523515	-0.933698	insig
pmb2591	C13H14N2O3	Acetyltryptophan	Amino acids and derivatives	Amino acids and derivatives	2280-01-5	A	866700	754710	886730	3153100	1375200	1380300	1.06093	2.35577	1.2362	up
pmb2620	C11H12O4	3,4-Dimethoxycinnamic acid	Phenolic acids	Phenolic acids	14737-89-4	B	68724	66773	66155	108480	87246	78405	1.09775	1.35943	0.442998	insig
pmb2640	C12H24O2	Lauric acid	Lipids	Free fatty acids	143-07-7	A	58002	12887	20339	84401	99153	49014	0.975254	2.54931	1.3501	insig
pmb2778	C18H32O3	9,10-EODE	Lipids	Free fatty acids	65167-83-1	A	6765800	9259200	8052600	7305600	6545100	6911900	0.777019	0.86232	-0.213704	insig
pmb2786	C18H30O3	9-HOTrE	Lipids	Free fatty acids	89886-42-0	A	8274800	8435200	8422200	7452900	6426500	6523100	1.19128	0.811807	-0.300791	insig
pmb2787	C18H30O3	9-KODE	Lipids	Free fatty acids	54232-59-6	A	4741800	4409100	4774800	6116700	5700800	7460800	1.16243	1.38437	0.469228	insig
pmb2792	C18H30O3	13-HOTrE(r)	Lipids	Free fatty acids	74784-20-6	B	91115	111820	114150	66101	115110	62617	0.781748	0.768967	-0.379006	insig
pmb2799	C18H32O3	12,13-EODE	Lipids	Free fatty acids	6799-85-5	A	445240	571560	557080	979300	857460	1293900	1.2048	1.98914	0.992141	insig
pmb2871	C13H16O9	2,5-Dihydroxy benzoic acid O-hexside	Phenolic acids	Phenolic acids	-	A	19485000	23527000	23389000	17252000	16401000	14324000	1.17353	0.722534	-0.468862	insig
pmb3006	C21H20O10	Apigenin 7-O-glucoside(Cosmosiin)	Flavonoids	Flavonoid	578-74-5	A	692550	810800	728630	631660	583710	848260	0.433373	0.924574	-0.11314	insig
pmb3012	C22H22O11	Chrysoeriol 7-O-hexoside	Flavonoids	Flavonoid	-	B	50982	43126	47753	56674	46348	43400	0.1894	1.03215	0.0456543	insig
pmb3023	C21H22O11	Eriodictyol C-hexoside	Flavonoids	Dihydroflavone	-	B	2760200	2613700	2591700	2650300	2910400	3270600	0.816296	1.10868	0.148843	insig
pmb3041	C23H22O14	Tricin O-saccharic acid	Flavonoids	Flavonoid	-	B	80192	85074	56796	37799	45170	39979	1.17532	0.553665	-0.852914	insig
pmb3072	C22H26O12	3-O-p-coumaroyl shikimic acid O-hexoside	Phenolic acids	Phenolic acids	-	A	2227800	2075000	1860000	577800	555650	625660	1.29775	0.28544	-1.80874	down
pmb3074	C16H18O8	3-O-p-Coumaroyl quinic acid	Phenolic acids	Phenolic acids	1899-30-5	B	369850	494120	393250	355340	603120	574890	0.554903	1.21964	0.28645	insig
pmb3081	C6H11PO11	Glucarate O-Phosphoric acid	Others	Saccharides and Alcohols	-	A	5164800	7372600	6399800	2495100	2144000	3799500	1.17314	0.44561	-1.16615	down
pmb3107	C15H20O10	Syringic acid O-glucoside	Phenolic acids	Phenolic acids	-	A	331380	304850	324250	289130	254930	277980	1.12841	0.855864	-0.224547	insig
pmb3894	C17H14O7	Di-O-methylquercetin	Flavonoids	Flavonols	2068-02-2	B	6032200	7261100	6357700	6332200	5093200	5589700	0.849989	0.865864	-0.207787	insig
pmd0130	C22H46NO7P	LysoPC 14:0(2n isomer)	Lipids	LPC	-	A	29145	27315	23757	10526	14736	12129	1.25219	0.466123	-1.10122	down
pmd0132	C24H50NO7P	LysoPC 16:0(2n isomer)	Lipids	LPC	-	A	1942100	1238800	1131900	240240	694170	393140	1.13995	0.307816	-1.69986	down
pmd0136	C26H54NO7P	LysoPC 18:0	Lipids	LPC	-	A	298210	199230	195410	30143	75216	54721	1.2142	0.231046	-2.11375	down
pmd0160	C21H44NO7P	LysoPE 16:0(2n isomer)	Lipids	LPE	-	A	114240	80862	72247	18173	25764	31135	1.2364	0.280801	-1.83238	down
pme0006	C5H9NO2	L-Proline	Amino acids and derivatives	Amino acids and derivatives	147-85-3	A	127160	99270	143030	4717400	2841700	2706800	1.29652	27.7862	4.7963	up
pme0014	C5H9NO4	L-Glutamic acid	Amino acids and derivatives	Amino acids and derivatives	56-86-0	B	160460	216350	191440	1718100	924860	377930	1.1171	5.31613	2.41038	up
pme0021	C9H11NO2	L-Phenylalanine	Amino acids and derivatives	Amino acids and derivatives	63-91-2	A	1089500	1427400	1020900	3447900	2500100	2182700	1.21026	2.29824	1.20053	up
pme0026	C6H14N2O2	L-(+)-Lysine	Amino acids and derivatives	Amino acids and derivatives	56-87-1	B	930050	911630	1015000	3776300	2964000	3177200	1.29664	3.47169	1.79564	up
pme0033	C5H4N4O	Hypoxanthine	Nucleotides and derivatives	Nucleotides and derivatives	68-94-0	B	1914700	1878800	1806400	662020	779200	896000	1.27928	0.417368	-1.26061	down
pme0040	C5H5N5	Adenine	Nucleotides and derivatives	Nucleotides and derivatives	73-24-5	A	1899000	1724500	1684700	776600	775920	1091600	1.23228	0.49812	-1.00544	down
pme0085	C18H16O8	Rosmarinic acid	Phenolic acids	Phenolic acids	537-15-5	B	26208	22040	27638	54507	45498	39806	1.22013	1.84238	0.881572	insig
pme0088	C15H10O6	Luteolin	Flavonoids	Flavonoid	491-70-3	A	5172.7	15517	22695	9	9	9	1.30064	0.000622339	-10.65	down
pme0109	C10H13NO4	(-)-3-(3,4-Dihydroxyphenyl)-2-methylalanine	Amino acids and derivatives	Amino acids and derivatives	555-30-6	B	643950	563740	609340	582380	561100	530490	0.854407	0.921267	-0.118309	insig
pme0120	C5H11NO2	5-Aminovaleric acid	Amino acids and derivatives	Amino acids and derivatives	660-88-8	A	205400	179630	205160	128190	115160	86634	1.20975	0.559115	-0.838783	insig
pme0122	C8H16N2O3	N6-Acetyl-L-lysine	Amino acids and derivatives	Amino acids and derivatives	692-04-6	B	157220	175590	161090	260790	297630	273820	1.28123	1.68504	0.752781	insig
pme0124	C7H12N2O3	Glycyl-L-proline	Amino acids and derivatives	Amino acids and derivatives	704-15-4	B	27848	32077	35036	71950	49078	54238	1.19452	1.84566	0.884139	insig
pme0128	C6H12N2O3	D-Alanyl-D-Alanine	Amino acids and derivatives	Amino acids and derivatives	923-16-0	B	7832.7	9431.9	7577.9	4565.5	5698	7151.7	1.01534	0.701024	-0.512463	insig
pme0137	C7H12N2O4	N-α-Acetyl-L-glutamine	Amino acids and derivatives	Amino acids and derivatives	2490-97-3	B	2520100	3784300	2784600	3277800	3083100	3874600	0.556202	1.12614	0.171388	insig
pme0170	C8H16N4O3	N-α-Acetyl-L-arginine	Amino acids and derivatives	Amino acids and derivatives	155-84-0	B	437580	549940	552680	763940	513460	426640	0.249347	1.10638	0.145841	insig
pme0181	C7H11N3O2	1-Methylhistidine	Amino acids and derivatives	Amino acids and derivatives	332-80-9	A	268490	373400	279950	147970	201810	216700	1.09993	0.61451	-0.702491	insig
pme0183	C5H5N5O	2-Hydroxy-6-aminopurine	Nucleotides and derivatives	Nucleotides and derivatives	3373-53-3	A	2638000	2548000	2385500	814340	858140	1177700	1.2667	0.376435	-1.40953	down
pme0193	C5H10N2O3	L-Glutamine	Amino acids and derivatives	Amino acids and derivatives	56-85-9	B	1013900	843250	1161900	3979600	4318200	3658700	1.28935	3.96035	1.98563	up
pme0230	C10H13N5O4	Adenosine	Nucleotides and derivatives	Nucleotides and derivatives	58-61-7	A	1840700	1790900	1830200	562010	901120	702060	1.25936	0.396424	-1.33488	down
pme0241	C7H6O2	Benzoic acid	Phenolic acids	Phenolic acids	65-85-0	B	68195	74195	53543	55923	39112	39095	1.00958	0.684571	-0.546728	insig
pme0253	C8H15NO3	N-Acetyl-L-leucine	Amino acids and derivatives	Amino acids and derivatives	1188-21-2	B	157400	177510	145450	746580	457180	279800	1.14393	3.08843	1.62688	up
pme0256	C5H4N4O2	Xanthine	Nucleotides and derivatives	Nucleotides and derivatives	69-89-6	B	70539	111880	66351	231940	74322	82892	0.513263	1.56431	0.645529	insig
pme0257	C4H4N2O2	Uracil	Nucleotides and derivatives	Nucleotides and derivatives	66-22-8	A	151110	156960	145200	109180	122760	105170	1.23807	0.743729	-0.427151	insig
pme0264	C10H14N2O5	Thymidine	Nucleotides and derivatives	Nucleotides and derivatives	50-89-5	B	650950	764610	745410	198210	248160	523620	1.08108	0.448868	-1.15564	down
pme0266	C10H18O4	Sebacate	Organic acids	Organic acids	111-20-6	A	6565.2	10321	7071.8	3108	2549.7	4591.8	1.15396	0.427811	-1.22495	down
pme0274	C6H13NO2	6-Aminocaproic acid	Organic acids	Organic acids	60-32-2	B	148740	235940	210990	861490	778820	673130	1.27097	3.88376	1.95745	up
pme0281	C8H6O4	Terephthalic acid	Phenolic acids	Phenolic acids	100-21-0	A	8549600	13391000	9288600	12919000	11123000	13477000	0.73346	1.20141	0.264726	insig
pme0282	C8H6O4	Phthalic acid	Organic acids	Organic acids	88-99-3	A	1005400	1684600	1107600	1561000	1318500	1674800	0.6676	1.19926	0.262141	insig
pme0295	C6H11NO3	4-Acetamidobutyric acid	Organic acids	Organic acids	3025-96-5	B	2027200	2400400	2180900	1960800	1440700	2173100	0.727397	0.84355	-0.245455	insig
pme0309	C8H8O5	Methyl gallate	Flavonoids	Flavanols	99-24-1	B	46315	41170	40463	44123	40645	36856	0.462174	0.950574	-0.0731297	insig
pme0355	C15H10O4	Daidzein (4',7-Dihydroxyisoflavone)	Flavonoids	Isoflavones	486-66-8	A	304920	181270	710490	91386	109300	108040	1.09741	0.257985	-1.95464	down
pme0369	C27H30O15	Kaempferol 3-O-rutinoside(Nicotiflorin)	Flavonoids	Flavonols	17650-84-9	A	1091300	1491400	1371400	1245000	1710900	1813000	0.674602	1.20606	0.270307	insig
pme0490	C6H5NO2	Nicotinic acid	Others	Vitamin	59-67-6	A	8090300	7340800	7498000	864200	1014300	1635300	1.27868	0.153246	-2.70608	down
pme0500	C18H32O16	D-(+)-Melezitose	Others	Saccharides and Alcohols	597-12-6	B	5621	3136	2126.4	6078.2	5661.2	10952	0.985512	2.08496	1.06002	insig
pme0513	C5H12O5	Xylitol	Others	Saccharides and Alcohols	87-99-0	B	149290	134130	157350	162340	144870	131210	0.0727313	0.994668	-0.00771242	insig
pme0516	C6H12O6	Inositol	Others	Saccharides and Alcohols	87-89-8	A	611810	577420	509510	1314400	1344800	2371100	1.22921	2.96119	1.56618	up
pme0519	C12H22O11	D-(+)-Sucrose	Others	Saccharides and Alcohols	57-50-1	A	1812100	1439600	1242300	3365500	2604600	2550600	1.20517	1.89602	0.922972	insig
pme0534	C6H12O7	Gluconic acid	Others	Saccharides and Alcohols	526-95-4	A	461980	659250	459120	1061900	1210300	1601900	1.22675	2.45142	1.29362	up
pme1002	C8H11NO	L-Tyramine	Amino acids and derivatives	Amino acids and derivatives	51-67-2	B	5436100	8142400	5553000	1670200	1784700	1943500	1.27496	0.282173	-1.82535	down
pme1109	C5H5N5O	Guanine	Nucleotides and derivatives	Nucleotides and derivatives	73-40-5	A	19159000	19561000	18099000	5599400	5880900	7257700	1.29057	0.329784	-1.60041	down
pme1173	C5H4N4O	Allopurinol	Nucleotides and derivatives	Nucleotides and derivatives	315-30-0	B	969510	1060600	908560	413080	367990	424180	1.29138	0.410135	-1.28583	down
pme1178	C10H13N5O5	Guanosine	Nucleotides and derivatives	Nucleotides and derivatives	118-00-3	A	9306200	7844300	8454300	11418000	9460200	9309400	0.92494	1.17898	0.237542	insig
pme1184	C10H13N5O4	Deoxyguanosine	Nucleotides and derivatives	Nucleotides and derivatives	961-07-9	B	759240	902610	937800	567780	565950	927070	0.763623	0.792722	-0.335113	insig
pme1194	C9H13N3O4	Deoxycytidine	Nucleotides and derivatives	Nucleotides and derivatives	951-77-9	B	180740	202690	270020	185720	200760	270350	0.0142853	1.00517	0.00744317	insig
pme1210	C5H11NO2S	L-Methionine	Amino acids and derivatives	Amino acids and derivatives	63-68-3	A	3167600	3970900	4301300	8178200	7302100	5514400	1.1619	1.83523	0.875963	insig
pme1228	C11H12N2O3	5-Hydroxy-L-tryptophan	Amino acids and derivatives	Amino acids and derivatives	56-69-9	B	351380	366360	368120	930570	692870	537750	1.17515	1.9903	0.992988	insig
pme1286	C14H20N6O5S	S-(5'-Adenosy)-L-homocysteine	Amino acids and derivatives	Amino acids and derivatives	979-92-0	A	630550	716140	804530	1627700	1531800	1902600	1.2747	2.35313	1.23458	up
pme1383	C8H11NO3	Pyridoxine	Others	Vitamin	65-23-6	B	1062200	1222600	1169900	703000	575910	724960	1.2483	0.580042	-0.785772	insig
pme1397	C15H11O5+	Pelargonidin	Flavonoids	Anthocyanins	7690-51-9	B	18144	11818	13068	9443.9	9778	7172.3	1.08252	0.613391	-0.705122	insig
pme1419	C6H14ClNO2S	L-Methionine methyl ester	Amino acids and derivatives	Amino acids and derivatives	2491-18-1	B	416070	425970	409400	446650	407020	317230	0.465486	0.935642	-0.0959713	insig
pme1439	C9H8O3	p-Coumaric acid	Phenolic acids	Phenolic acids	501-98-4	B	134800	179270	141840	51066	58398	116430	1.05976	0.495479	-1.0131	down
pme1474	C11H15N5O3S	5'-Deoxy-5'-(methylthio)adenosine	Nucleotides and derivatives	Nucleotides and derivatives	2457-80-9	A	43387000	47504000	47087000	28617000	34638000	34897000	1.2118	0.71136	-0.491349	insig
pme1540	C28H32O16	Isorhamnetin 3-O-neohesperidoside	Flavonoids	Flavonols	55033-90-4	B	390860	412520	363690	350190	346500	451430	0.134985	0.983763	-0.0236177	insig
pme1587	C21H20O9	Daidzin (Daidzein 7-O-Glucoside)	Flavonoids	Isoflavones	552-66-9	A	12345000	7101900	26706000	8550100	15693000	8977000	0.350737	0.719784	-0.474365	insig
pme1605	C27H30O15	Kaempferol 3-O-robinobioside(Biorobin)	Flavonoids	Flavonols	17297-56-2	A	997430	793710	1027600	992530	1344300	1765400	0.905424	1.45534	0.541358	insig
pme1691	C7H16NO2	Acetylcholine	Alkaloids	Alkaloids	60-31-1	B	147480	150100	126550	93779	98289	105620	1.21937	0.701879	-0.510705	insig
pme1786	C29H35O17+	Malvidin 3,5-Diglucoside (Malvin)	Flavonoids	Anthocyanins	16727-30-3	B	806310	269140	244040	410460	199620	230130	0.454986	0.636769	-0.651159	insig
pme1816	C16H18O9	Neochlorogenic acid(5-O-Caffeoylquinic acid)	Phenolic acids	Phenolic acids	906-33-2	B	48293	30789	34664	25210	28364	28263	0.964256	0.719471	-0.474991	insig
pme2019	C5H10O5	DL-Arabinose	Others	Saccharides and Alcohols	147-81-9	B	1609900	1350800	1414600	4428000	5272800	4056500	1.28919	3.14431	1.65274	up
pme2122	C5H9N3	Histamine	Amino acids and derivatives	Amino acids and derivatives	51-45-6	B	451430	447400	548330	394590	376480	386370	1.12387	0.799801	-0.322287	insig
pme2237	C6H14O6	Dulcitol	Others	Saccharides and Alcohols	608-66-2	B	36213	43412	38191	33660	30758	40873	0.647694	0.89369	-0.162153	insig
pme2266	C10H16N2O3S	Biotin	Others	Vitamin	58-85-5	B	1392500	1561100	1238800	1006700	1291400	1341900	0.699663	0.868238	-0.203838	insig
pme2268	C7H7NO2	Trigonelline	Alkaloids	Alkaloids	535-83-1	A	33398000	33216000	34096000	24597000	22151000	21370000	1.27883	0.676378	-0.564099	insig
pme2459	C21H20O11	Luteolin 7-O-glucoside(Cynaroside)	Flavonoids	Flavonoid	5373-11-5	A	29594000	29656000	31265000	31027000	36669000	44011000	0.91643	1.23413	0.303491	insig
pme2482	C7H6O3	Protocatechuic aldehyde	Flavonoids	Flavanols	139-85-5	A	61060	82838	59523	42986	52655	33470	1.06006	0.634698	-0.655857	insig
pme2493	C27H30O14	Kaempferol 3,7-dirhamnoside(Kaempferitrin)	Flavonoids	Flavonols	482-38-2	B	78545	109480	91685	64256	75891	68860	1.05062	0.747227	-0.420381	insig
pme2559	C6H9NO5	N-Acetylaspartate	Amino acids and derivatives	Amino acids and derivatives	997-55-7	B	154920	120630	144960	166150	149960	158290	0.806815	1.12815	0.173964	insig
pme2596	C8H9NO4	4-Pyridoxic acid	Others	Vitamin	82-82-6	A	448390	520720	474500	654030	615880	563030	1.15768	1.26969	0.344479	insig
pme2602	C3H8NO6P	O-Phospho-L-serine	Amino acids and derivatives	Amino acids and derivatives	407-41-0	B	80632	57691	125470	64224	61971	54970	0.776005	0.68677	-0.542102	insig
pme2634	C5H11NO2	DL-Norvaline	Amino acids and derivatives	Amino acids and derivatives	760-78-1	B	5285000	4854400	5347100	24572000	19218000	13908000	1.2629	3.7257	1.89751	up
pme2693	C6H14N2O	N-Acetylputrescine	Alkaloids	Alkaloids	18233-70-0	B	20206	18698	19143	27079	23059	13486	0.144441	1.09608	0.13235	insig
pme2801	C6H6N4O2	7-Methylxanthine	Nucleotides and derivatives	Nucleotides and derivatives	552-62-5	B	14987	16570	12694	24156	23766	23747	1.25207	1.6196	0.695639	insig
pme2914	C6H10O5	3-Hydroxy-3-methylpentane-1,5-dioic acid	Amino acids and derivatives	Amino acids and derivatives	503-49-1	A	2741400	2368700	2293800	3456100	3547300	3320500	1.24022	1.39439	0.479631	insig
pme3007	C9H14N2O12P2	Uridine 5’-diphosphate	Nucleotides and derivatives	Nucleotides and derivatives	27821-45-0	B	46134	47090	43890	74308	74665	62486	1.25416	1.54221	0.625002	insig
pme3011	C4H9NO2	γ-Aminobutyric acid	Organic acids	Organic acids	56-12-2	B	29842000	31741000	33469000	10185000	11006000	13245000	1.28985	0.362286	-1.4648	down
pme3017	C4H9NO2	2-Aminoisobutyric acid	Amino acids and derivatives	Amino acids and derivatives	62-57-7	B	17629000	18477000	17559000	15190000	15788000	15747000	1.25211	0.870679	-0.199787	insig
pme3033	C4H9NO2	N,N-Dimethylglycine	Amino acids and derivatives	Amino acids and derivatives	1118-68-9	B	21196000	22024000	24113000	7932500	8639400	9712000	1.29441	0.390357	-1.35713	down
pme3154	C6H12O4	(Rs)-Mevalonic acid	Organic acids	Organic acids	150-97-0	B	424240	396380	343950	460810	512840	588700	1.11294	1.34157	0.42392	insig
pme3184	C10H14N5O6P	2'-Deoxyadenosine-5'-monophosphate	Nucleotides and derivatives	Nucleotides and derivatives	653-63-4	B	576290	458370	476210	504090	582770	538700	0.558296	1.07591	0.105557	insig
pme3188	C9H13N2O9P	Uridine 5'-monophosphate	Nucleotides and derivatives	Nucleotides and derivatives	58-97-9	B	47870	75910	62666	57561	50777	98007	0.212859	1.10673	0.146301	insig
pme3193	C4H7NO3	N-Acetylglycine	Amino acids and derivatives	Amino acids and derivatives	543-24-8	B	17051	14654	21147	28375	16734	12929	0.115788	1.09812	0.13504	insig
pme3227	C27H30O14	Vitexin 2''-O-β-L-rhamnoside	Flavonoids	Flavonoid carbonoside	64820-99-1	B	358650	444200	401100	303240	349610	451300	0.444732	0.917106	-0.124839	insig
pme3337	C14H17N5O8	N6-Succinyl Adenosine	Nucleotides and derivatives	Nucleotides and derivatives	4542-23-8	A	4290500	3040100	1443400	2204800	2948900	2897700	0.0252174	0.917643	-0.123995	insig
pme3382	C6H11NO4	N-Acetylthreonine	Amino acids and derivatives	Amino acids and derivatives	17093-74-2	A	213000	208730	228970	390080	285170	243290	0.981605	1.41162	0.49735	insig
pme3400	C22H22O10	Sissotrin	Flavonoids	Isoflavones	5928-26-7	B	632760	345560	532770	196010	451110	276900	0.861428	0.611492	-0.709594	insig
pme3443	C11H12O4	Sinapinaldehyde	Phenolic acids	Phenolic acids	4206-58-0	B	21209	9877.1	21801	6311	5306.7	4682.3	1.17945	0.308204	-1.69804	down
pme3459	C20H28O3	Caffeyl alcohol	Phenolic acids	Phenolic acids	469-83-0	B	952760	747180	1031700	375470	527150	637570	1.11145	0.563833	-0.826659	insig
pme3509	C15H10O4	7,4'-Dihydroxyflavone	Flavonoids	Flavonoid	2196-14-7	A	375660	281540	764730	398190	394070	253340	0.464277	0.735339	-0.443519	insig
pme3705	C6H10O7	D-Glucoronic acid	Others	Saccharides and Alcohols	6556-12-3	A	228000	212780	211270	435700	439740	463710	1.30484	2.05375	1.03826	up
pme3732	C9H13N3O5	Cytidine	Nucleotides and derivatives	Nucleotides and derivatives	65-46-3	B	5038100	5276900	5941100	3951000	3475200	4086600	1.21459	0.708214	-0.497742	insig
pme3961	C10H13N5O3	Deoxyadenosine	Nucleotides and derivatives	Nucleotides and derivatives	958-09-8	B	1552100	1574500	1628800	960370	1113100	1551200	0.9297	0.762222	-0.391717	insig
pme3967	C12H17N5O5	2-(Dimethylamino)guanosine	Nucleotides and derivatives	Nucleotides and derivatives	2140-67-2	B	393360	328980	398810	564890	446590	479350	1.09324	1.32973	0.411136	insig
pme3968	C6H7N5O	7-Methylguanine	Nucleotides and derivatives	Nucleotides and derivatives	578-76-7	B	161230	312140	221330	126980	91141	110540	1.12523	0.473098	-1.07979	down
pmf0424	C25H24O12	Isochlorogenic acid B	Phenolic acids	Phenolic acids	14534-61-3	B	9	9	9	21004	13293	28537	1.3065	2327.19	11.1844	up
pmf0440	C10H10O2	4-MethoxycinnaMaldehyde	Phenolic acids	Phenolic acids	1963-36-6	B	326260	285350	303760	131700	148100	174600	1.26361	0.496411	-1.01039	down
pmf0608	C9H6O3	Oxalic acid	Phenolic acids	Phenolic acids	93-35-6	B	34105	30547	26163	19342	11136	14020	1.16781	0.489985	-1.02919	down
pmn001367	C13H16O9	Protocatechuic acid-4-glucoside	Phenolic acids	Phenolic acids	-	A	21829000	26081000	27136000	19063000	18176000	15774000	1.1774	0.706407	-0.501429	insig
pmn001378	C26H32O11	Terpineol monoglucoside	Lignans and Coumarins	Lignans	-	B	543140	738910	598730	421150	474440	464140	1.11482	0.722961	-0.468011	insig
pmn001382	C25H24O12	Isochlorogenic acid A	Phenolic acids	Phenolic acids	2450-53-5	B	4973.6	14290	16955	4734.8	2078.3	4853.6	0.985661	0.322119	-1.63433	insig
pmn001419	C15H18O8	1-O-[(E)-p-Cumaroyl]-β-D-glucopyranose	Phenolic acids	Phenolic acids	-	A	33752000	33354000	30402000	25276000	26058000	33810000	0.753423	0.8732	-0.195616	insig
pmn001420	C15H18O9	1-O-[(E)-Caffeoyl]-β-D-glucopyranose	Phenolic acids	Phenolic acids	-	A	3783800	5017800	4795900	3010700	2728000	2987500	1.20678	0.64175	-0.639916	insig
pmn001421	C16H18O8	3-O-(E)-p-Coumaroyl quinic acid	Phenolic acids	Phenolic acids	87099-71-6	B	2844600	2069300	1931500	1887500	2640800	3398600	0.414938	1.15799	0.211622	insig
pmn001495	C19H38O4	Hexadecanoic acid 2,3-dihydroxypropyl ester	Lipids	Glycerol ester	542-44-9	A	8152200	10128000	8559100	8227200	7184100	7762800	0.89043	0.863439	-0.211834	insig
pmn001517	C15H22O8	3,4,5-Trimethoxyphenyl-β-D-Glucopyranoside	Phenolic acids	Phenolic acids	-	B	2509700	2617900	3135500	1950600	1739400	1613900	1.22407	0.641878	-0.63963	insig
pmn001518	C13H16O10	1-O-Galloyl-β-D-glucose	Phenolic acids	Phenolic acids	-	A	1000900	1169400	930010	453270	367210	449790	1.27328	0.409724	-1.28728	down
pmn001578	C16H32O2	Hexadecanoic acid	Phenolic acids	Phenolic acids	57-10-3	A	40869000	33739000	43080000	47055000	41611000	43963000	0.780494	1.12695	0.172429	insig
pmn001583	C27H30O16	Bioquercetin	Flavonoids	Flavonols	52525-35-6	B	98520	124450	115340	86355	115340	71483	0.794033	0.807478	-0.308505	insig
pmn001606	C20H38O2	Eicosenoic acid	Lipids	Free fatty acids	26764-41-0	B	97960	105170	106240	166710	144460	165450	1.27074	1.54061	0.623506	insig
pmn001610	C20H36O2	Eicosadienoic acid	Lipids	Free fatty acids	5598-38-9	B	110680	82218	115440	370440	199920	258840	1.20263	2.68926	1.42721	up
pmn001627	C13H16O10	Glucogallin	Phenolic acids	Phenolic acids	58511-73-2	A	831200	1059300	859590	438370	387330	401220	1.2784	0.446138	-1.16444	down
pmn001668	C22H24O8	Apigenin-3-O-α-L-rhamnoside	Flavonoids	Flavonoid	-	B	53511	52982	54770	40898	36712	46475	1.15461	0.769457	-0.378087	insig
pmn001682	C9H8O4	Sorbic acid	Phenolic acids	Phenolic acids	110-44-1	B	99214	95296	81922	39363	39331	27402	1.26078	0.383805	-1.38155	down
pmn001684	C12H18O4	Tuberonic Acid	Phenolic acids	Phenolic acids	124649-26-9	A	84945	115900	93553	53027	30740	43578	1.19646	0.432561	-1.20903	down
pmn001686	C16H32O4	10,16-Dihydroxy-palmitic acid	Lipids	Free fatty acids	3233-90-7	A	92425	136780	82250	82107	89259	66574	0.758004	0.763963	-0.388426	insig
pmn001688	C18H32O3	9S-Hyroxy-10E,12E-octadecadienoic acid	Lipids	Free fatty acids	-	A	6793500	9235000	8356900	7032900	6457200	6878700	0.890282	0.835287	-0.259657	insig
pmn001689	C18H32O4	9-Hydroxy-12-oxo-10-octadecenoic acid	Lipids	Free fatty acids	-	A	3726600	2598300	3056900	4693300	3778300	5348700	1.05833	1.4731	0.558852	insig
pmn001691	C18H32O5	9,12,13-Trihyroxy-10,15-octadecadienoic acid	Lipids	Free fatty acids	-	A	10143000	9948400	8853200	5711800	5072100	5737400	1.27343	0.57079	-0.808967	insig
pmn001694	C18H34O5	9,10,13-Trihyroxy-11-octadecadienoic acid	Lipids	Free fatty acids	-	A	8356100	9540800	8443700	8349200	7305000	7563700	0.953147	0.881449	-0.182051	insig
pmn001695	C16H20O10	Trihydroxycinnamoylquinic acid	Phenolic acids	Phenolic acids	-	B	132830	178740	182650	103600	129290	120310	1.06514	0.714661	-0.484668	insig
pmn001698	C21H20O11	Luteolin-7-O-β-D-glucuronide	Flavonoids	Flavonoid	-	B	474680	531310	518060	319480	303040	381890	1.22313	0.65904	-0.601562	insig
pmn001702	C21H18O12	Tetahydroxy-flavone-7-O-β-D-glucuronide	Flavonoids	Flavonoid	-	B	23726	22042	22825	15451	24003	20670	0.647812	0.876533	-0.19012	insig
pmn001713	C27H30O15	Luteolin-7-O-β-D-rutinoside	Flavonoids	Flavonoid	-	B	23949	26753	23780	25975	22869	31193	0.432767	1.07458	0.103775	insig
pmn001728	C15H18N2O4	N-Acetyl-DL-tryptophan	Amino acids and derivatives	Amino acids and derivatives	87-32-1	B	326380	334800	338250	1115500	524250	546910	1.08169	2.18791	1.12955	up
pmn001738	C17H24O11	Oleoside 11-methyl ester	Phenolic acids	Phenolic acids	60539-23-3	B	15520	17576	6553.6	28228	27019	44330	1.08281	2.51143	1.32851	up
pmp000086	C13H16O6	1-Feruloyl-sn-glycerol	Phenolic acids	Phenolic acids	-	B	1002100	1288200	1135600	1092400	949620	944100	0.804961	0.871631	-0.198211	insig
pmp000087	C13H16O6	2-Feruloyl-sn-glycerol	Phenolic acids	Phenolic acids	-	B	547170	540440	504930	358680	433960	425780	1.17417	0.76508	-0.386318	insig
pmp000116	C21H20O10	Apigenin-8-C-glucoside	Flavonoids	Flavonoid carbonoside	3681-93-4	B	106380	85181	67842	159490	260100	198230	1.19835	2.3817	1.25199	up
pmp000126	C27H30O16	Luteolin-6,8-di-C-glucoside	Flavonoids	Flavonoid	29428-58-8	B	16460	13587	20647	27797	20096	35449	1.00323	1.64402	0.717229	insig
pmp000127	C28H32O16	Chysoeriol-6,8-di-C-glucoside	Flavonoids	Flavonoid carbonoside	-	B	378460	437130	474630	989200	801970	644230	1.18498	1.88759	0.916542	insig
pmp000191	C23H22O11	6''-O-Acetylgenistin	Flavonoids	Isoflavones	73566-30-0	A	1307800	934680	1035000	543120	849380	1033900	0.781772	0.740325	-0.43377	insig
pmp000192	C24H24O11	"6""-O-Acetylglycitin"	Flavonoids	Isoflavones	134859-96-4	A	97004	43597	133620	40195	58672	44719	0.827816	0.523614	-0.933424	insig
pmp000193	C24H22O12	"6""-O-Malonyldaidzin"	Flavonoids	Isoflavones	124590-31-4	A	36515000	18367000	68835000	22966000	41972000	20645000	0.420176	0.691764	-0.531648	insig
pmp000194	C24H22O13	"6""-O-Malonylgenistin"	Flavonoids	Isoflavones	51011-05-3	A	1673900	1443800	1437700	1215100	1878600	2051500	0.374473	1.12947	0.175649	insig
pmp000195	C25H24O13	"6""-O-Malonylglycitin"	Flavonoids	Isoflavones	137705-39-6	A	18974000	10205000	25846000	8844800	15230000	7718100	0.811521	0.57779	-0.791383	insig
pmp000196	C42H64O12	Soyasaponin γa	Terpenoids	Triterpene Saponin	-	B	107890	85295	60698	9	9	9	1.30571	0.000106348	-13.1989	down
pmp000197	C42H68O14	Soyasaponin βb’	Terpenoids	Triterpene Saponin	-	A	21400000	19276000	19284000	28784000	33554000	34137000	1.26439	1.60899	0.686155	insig
pmp000198	C47H76O17	Soyasaponin II (Soyasaponin Bc)	Terpenoids	Triterpene Saponin	55319-36-3	A	1287300	1455800	1587700	935320	851490	898260	1.26378	0.619994	-0.689674	insig
pmp000199	C48H74O17	Soyasaponin γg	Terpenoids	Triterpene Saponin	-	A	7269500	5576700	5134100	111080	141920	38028	1.28511	0.0161859	-5.94912	down
pmp000200	C48H76O18	Soyasaponin Be (DehydroSoyasaponin I)	Terpenoids	Triterpene Saponin	117210-14-7	A	14933000	11905000	15291000	40012000	39171000	43517000	1.29088	2.91248	1.54225	up
pmp000201	C48H78O18	Soyasaponin I (Soyasaponin Bb)	Terpenoids	Triterpene Saponin	51330-27-9	A	21943000	22426000	22141000	26883000	28072000	28279000	1.2925	1.25145	0.323602	insig
pmp000202	C48H76O19	Soyasaponin Bd	Terpenoids	Triterpene Saponin	-	A	82180	68606	87400	112940	143170	129910	1.20196	1.62067	0.696587	insig
pmp000203	C48H78O19	Soyasaponin V (Soyasaponin Ba)	Terpenoids	Triterpene Saponin	114590-20-4	A	112880	106700	109510	75516	89682	102060	1.00432	0.812112	-0.300249	insig
pmp000204	C53H82O20	Soyasaponin βa	Terpenoids	Triterpene Saponin	-	A	212210	201700	166790	4309.9	5072.8	2186.2	1.29705	0.0199223	-5.64947	down
pmp000205	C54H84O21	Soyasaponin VI (Soyasaponin Bg)	Terpenoids	Triterpene Saponin	143519-54-4	A	17987000	16298000	14620000	764430	716790	260280	1.2827	0.0356099	-4.81158	down
pmp000232	C16H18O8	Cis-3-p-coumaric quinic acid	Phenolic acids	Phenolic acids	-	B	218850	270130	168870	336890	383440	373860	1.15936	1.66328	0.734033	insig
pmp000344	C15H10O5	3’,4’,7-Trihydroxyflavone	Flavonoids	Flavonoid	2150-11-0	B	639960	561880	657120	232840	304350	408660	1.17469	0.508806	-0.974812	insig
pmp000352	C20H18O5	Licoflavone C	Flavonoids	Flavonoid	72357-31-4	B	154730	124240	818560	104890	133770	149070	0.656733	0.353275	-1.50114	insig
pmp000415	C22H22O10	3'-Methoxydaidzin	Flavonoids	Isoflavones	200127-80-6	A	634940	366850	541970	219050	466480	286350	0.875299	0.629554	-0.667598	insig
pmp000416	C16H12O5	3'-Methoxydaidzein	Flavonoids	Isoflavones	21913-98-4	A	22475	29045	62570	8539	9493.1	12145	1.16869	0.264503	-1.91865	down
pmp000417	C21H20O9	Daidzein-4'-glucoside	Flavonoids	Isoflavones	-	A	11843000	7589100	23779000	8025900	15657000	8219400	0.406744	0.738289	-0.437742	insig
pmp000545	C16H18O9	4-Caffeoylquinic acid	Phenolic acids	Phenolic acids	905-99-7	B	159710	280450	206530	181790	154960	99147	0.838554	0.674043	-0.569087	insig
pmp000549	C22H22O9	Formononetin 7-O-β-D-glycoside	Flavonoids	Isoflavones	486-62-4	A	3202200	1904300	2421100	1869800	3424600	2075300	0.102678	0.979024	-0.0305841	insig
pmp000571	C15H10O5	Apigenin	Flavonoids	Flavonoid	520-36-5	A	1830100	2128600	2510700	1679800	1852700	2124500	0.663467	0.874424	-0.193595	insig
pmp000573	C22H22O10	Acacetin-7-O-galactoside	Flavonoids	Flavonoid	-	B	731340	385240	609040	235170	501780	304420	0.876586	0.603476	-0.728632	insig
pmp000575	C22H22O10	Tilianin(Acacetin-7-O-β-D-glucoside)	Flavonoids	Flavonoid	4291-60-5	B	614370	358830	495550	217170	474980	262250	0.838592	0.649804	-0.621923	insig
pmp000580	C21H20O12	Isoquercitrin(Quercetin 3-O-β-D-glucoside)	Flavonoids	Flavonols	482-35-9	B	60893	43290	63873	38995	36274	44894	0.997993	0.715018	-0.483949	insig
pmp000581	C23H22O11	Apigenin-7-O-(6'-O-acetyl)-β-D-glucoside	Flavonoids	Flavonoid	-	A	1958000	1533300	1648900	849950	1229200	1649600	0.843151	0.72541	-0.463132	insig
pmp000585	C24H22O13	Apigenin-7-O-(6-O-Malonyl Glucoside)	Flavonoids	Flavonoid	-	A	1096500	685370	909220	783400	1201000	976600	0.334669	1.1003	0.137894	insig
pmp000587	C24H22O14	Luteolin-7-O-(6'-O-malonyl)-β-D-glucoside	Flavonoids	Flavonoid	-	A	202090	155180	197950	128970	165790	168950	0.782721	0.835182	-0.259837	insig
pmp000588	C25H24O14	Diosmetin-7-O-(6'-O-malonyl)-β-D-glucoside	Flavonoids	Flavonoid	-	A	434180	343670	387090	325760	472990	416140	0.171965	1.04288	0.06057	insig
pmp000593	C27H30O15	Luteolin-7-O-rutinoside	Flavonoids	Flavonoid	3563-98-2	A	2004500	2720600	2193500	2062400	2853500	3051000	0.534256	1.15152	0.203538	insig
pmp000594	C28H32O15	Diosmetin-7-O-rutin	Flavonoids	Flavonoid	-	A	42760	93203	32502	26803	29969	32734	0.823724	0.531303	-0.912393	insig
pmp000595	C27H30O16	Luteolin-7,3'-Di-O-β-D-Glucoside	Flavonoids	Flavonoid	257-724-7	A	334920	453300	392800	375210	533750	461140	0.611527	1.1601	0.214248	insig
pmp000596	C27H30O17	Quercetin 3,7-bis-O-β-D-glucoside	Flavonoids	Flavonols	-	B	69617	26043	109700	29950	68288	36549	0.430652	0.656345	-0.607474	insig
pmp001106	C27H30O15	Vitexin-2-O-D-glucopyranoside	Flavonoids	Flavonoid carbonoside	-	B	60429	64192	46528	90289	77579	82998	1.15632	1.46578	0.551664	insig
pmp001127	C16H12O6	Chrysoeriol	Flavonoids	Flavonoid	491-71-4	B	30215	20072	72656	8905	10505	15120	1.07254	0.280862	-1.83207	down
pmp001248	C20H30NO9+	Caffeoylcholine 5-glucoside	Alkaloids	Alkaloids	-	B	86886	57197	92930	30138	26879	23761	1.25089	0.340817	-1.55293	down
pmp001249	C20H30NO9+	Caffeoylcholine 6-glucoside	Alkaloids	Alkaloids	-	B	72786	52224	94813	30429	24706	27270	1.22579	0.37487	-1.41554	down
pmp001250	C26H51NO7P+	PC(18:2)	Lipids	PC	-	A	42122000	27080000	33968000	2141800	7066400	3706700	1.24178	0.125181	-2.99792	down
pmp001251	C26H51NO7P+	PC(18:2)isomer	Lipids	PC	-	A	70547000	44187000	53452000	3416500	11350000	6011900	1.24038	0.123544	-3.0169	down
pmp001264	C16H35NO2	Hexadecylsphingosine	Lipids	Sphingolipids	-	A	12398000	15269000	10991000	1919200	2832700	2618400	1.28509	0.190654	-2.39097	down
pmp001270	C24H48NO7P	LysoPC(16:2)	Lipids	LPC	-	B	650040	478300	537470	186180	387810	284020	1.09429	0.515071	-0.957157	insig
pmp001271	C33H58O14	2,3-Dihydroxypropyl-9,12-octadecadienoate-hexose-hexose	Lipids	Free fatty acids	-	A	212010	110320	131300	132990	172600	159710	0.192008	1.02573	0.0366451	insig
pmp001273	C26H50NO7P	LysoPC(18:2)	Lipids	LPC	-	A	39376000	26994000	31785000	2134900	7187100	3987800	1.23722	0.1356	-2.88257	down
pmp001275	C31H61O14N	3-Hydroxypropyl palmitate glc-glucosamine	Alkaloids	Alkaloids	-	A	14295000	11291000	12035000	13272000	18662000	17075000	0.946341	1.3027	0.381509	insig
pmp001276	C33H56O14	2,3-Dihydroxypropyl-9,12,15-octadecatrienoate-hexose-hexose	Lipids	Free fatty acids	-	A	2810900	1676500	1917800	2289900	3020900	2588700	0.721206	1.23329	0.302518	insig
pmp001278	C24H50NO7P	LysoPC(16:1)	Lipids	LPC	-	A	15757000	10002000	8757700	1377000	3541100	2043300	1.21457	0.201682	-2.30985	down
pmp001281	C26H52NO7P	LysoPC(18:1)	Lipids	LPC	-	A	4965200	2993800	2519700	194430	863620	458970	1.18614	0.144772	-2.78815	down
pmp001283	C21H38O4	Glyceryl linoleate	Lipids	Glycerol ester	26545-74-4	A	112740	64657	82934	100450	196490	134120	0.910345	1.65582	0.727542	insig
pmp001285	C8H4O3	Phthalic anhydride	Phenolic acids	Phenolic acids	85-44-9	A	2955700	3067800	2033900	1354200	1932700	1241800	1.09338	0.562055	-0.831217	insig
pmp001286	C26H54NO7P	LysoPC(18:0)	Lipids	LPC	-	A	2424500	1463000	1326400	163090	387200	341120	1.22524	0.170968	-2.5482	down
pmp001287	C8H9N	N-Benzylmethylene isomethylamine	Alkaloids	Alkaloids	-	A	9020400	12064000	7880800	30974000	22600000	19179000	1.21164	2.51174	1.32869	up
pmp001309	C21H20O12	6-Hydroxykaempferol-7-O-glucoside	Flavonoids	Flavonols	-	B	341930	144290	312590	158760	216730	134900	0.723922	0.638938	-0.646252	insig
pmp001310	C27H30O17	6-Hydroxykaempferol-3,6-O-Diglucoside	Flavonoids	Flavonols	-	B	882370	884460	909780	828660	724680	608650	1.02235	0.807734	-0.308047	insig
pmp001311	C27H30O17	6-Hydroxykaempferol-7,6-O-Diglucoside	Flavonoids	Flavonols	-	B	85230	22178	187140	31350	77680	43964	0.387973	0.51942	-0.945028	insig
pmp001314	C33H40O21	6-Hydroxykaempferol-3-O-rutin-6-O-glucoside	Flavonoids	Flavonols	-	A	98393	92319	95338	137580	174640	121900	1.14809	1.51764	0.601827	insig
